# Supplementary material for: Development of a dense SNP-based linkage map of an apple rootstock progeny using the Malus Infinium whole genome genotyping array
Source: BMC Genomics. 2012 May 25;13:203. doi: 10.1186/1471-2164-13-203 (PMC3410780; doi:10.1186/1471-2164-13-203)
Supplement: Additional file 1 — Segregation data for the 2,579 markers segregating in the M432 progeny. The 2,272 segregating IRSC array SNP markers mapped in the M432 population along with the 307 previously mapped SSR and S-locus markers, including the SNP name, the dbSNP (EMBL) accession code assigned to each on the IRSC array, the LG and map position of each mapped marker, the monogenic marker segregation ratios, associated chi-squared values and the predicted pseudo-chromosome positions of each marker on the ‘Golden Delicious’ genome sequence. Markers for which genetic and physical positions conflicted are highlighted in red. [file 1471-2164-13-203-S1.xlsx]

## Sheet: Additional file 1
Nr	Locus	Linkage group	Position	Chromosome	Physical position	Segregation	Segregation	--	X2	Df	Signif.	Classification	Array name
1	CH03g12.z	1	0	SSR	SSR	<hkxhk>	25:64:51	0	10.69	2	***	[hh:hk:kk]	SSR
2	c475876652	1	0.631	1	180528	<hkxhk>	50:64:26	0	9.26	2	**	[hh:hk:kk]	RosBREEDSNP_SNP_AC_180528_Lg1_00288_MAF40_302606_exon1
3	c475876648	1	0.631	1	121548	<hkxhk>	50:64:26	0	9.26	2	**	[hh:hk:kk]	RosBREEDSNP_SNP_AC_121548_Lg1_00288_MAF30_MDP0000151845_exon1
4	c475883295	1	0.631	9	14220624	<hkxhk>	26:64:50	0	9.26	2	**	[hh:hk:kk]	RosBREEDSNP_SNP_CT_14220624_Lg9_00958_MAF50_MDP0000834237_exon2
5	c475876668	1	0.631	1	5940163	<hkxhk>	50:64:26	0	9.26	2	**	[hh:hk:kk]	RosBREEDSNP_SNP_CT_5940163_Lg1_00152_MAF50_1642197_exon1
6	c475876649	1	0.631	1	124604	<hkxhk>	50:64:26	0	9.26	2	**	[hh:hk:kk]	RosBREEDSNP_SNP_GA_124604_Lg1_00288_MAF50_MDP0000929646_exon2
7	c475876654	1	0.631	1	3099492	<hkxhk>	26:64:50	0	9.26	2	**	[hh:hk:kk]	RosBREEDSNP_SNP_GA_3099492_Lg1_02894_MAF40_411283_exon1
8	c475883413	1	0.631	1	3094248	<hkxhk>	26:64:50	0	9.26	2	**	[hh:hk:kk]	RosBREEDSNP_SNP_TC_3094248_Lg1_02894_MAF50_285661_exon1
9	Hi21g05.x	1	1.34	SSR	SSR	<hkxhk>	25:65:50	0	9.64	2	**	[hh:hk:kk]	SSR
10	c475875745	1	1.704	1	4746500	<hkxhk>	49:66:25	0	8.69	2	*	[hh:hk:kk]	RosBREEDSNP_SNP_AG_4746500_Lg1_MDP0000213515_MAF40_MDP0000213515_exon1
11	c475877983	1	1.704	4	18735096	<hkxhk>	49:66:25	0	8.69	2	*	[hh:hk:kk]	RosBREEDSNP_SNP_TC_18735096_Lg4_00148_MAF20_MDP0000252585_exon1
12	Pyc013	1	2.481	SSR	SSR	<efxeg>	26:25:38:51	0	12.74	3	**	[ee:ef:eg:fg]	SSR
13	c475876700	1	6.379	1	11499061	<hkxhk>	32:62:46	0	4.63	2	-	[hh:hk:kk]	RosBREEDSNP_SNP_GA_11499061_Lg1_01815_MAF30_516837_exon4
14	c475882264	1	6.379	1	11506001	<hkxhk>	46:62:32	0	4.63	2	-	[hh:hk:kk]	GDsnp01815
15	c475876699	1	6.379	1	11489706	<hkxhk>	46:62:32	0	4.63	2	-	[hh:hk:kk]	RosBREEDSNP_SNP_AC_11489706_Lg1_01815_MAF40_873112_exon1
16	c475876701	1	6.379	1	11508677	<hkxhk>	32:62:46	0	4.63	2	-	[hh:hk:kk]	RosBREEDSNP_SNP_AG_11508677_Lg1_01815_MAF50_1661682_exon1
17	c475883415	1	6.379	1	11503910	<hkxhk>	46:62:32	0	4.63	2	-	[hh:hk:kk]	RosBREEDSNP_SNP_AG_11503910_Lg1_01815_MAF40_1621735_exon8
18	c475876703	1	6.379	1	11532952	<hkxhk>	46:62:32	0	4.63	2	-	[hh:hk:kk]	RosBREEDSNP_SNP_TC_11532952_Lg1_01815_MAF50_1682832_exon5
19	c475876709	1	8.372	1	12196570	<hkxhk>	44:64:32	0	3.09	2	-	[hh:hk:kk]	RosBREEDSNP_SNP_AG_12196570_Lg1_00420_MAF40_354796_exon1
20	c475876708	1	8.372	1	12194485	<hkxhk>	32:64:44	0	3.09	2	-	[hh:hk:kk]	RosBREEDSNP_SNP_CT_12194485_Lg1_00420_MAF40_1648508_exon1
21	a475876716	1	8.743	1	12392481	<lmxll>	68:72	0	0.11	1	-	[ll:lm]	RosBREEDSNP_SNP_GT_12392481_Lg1_02334_MAF40_1680740_exon1
22	b475876710	1	8.972	1	12215073	<nnxnp>	60:80	0	2.86	1	-	[nn:np]	RosBREEDSNP_SNP_TC_12215073_Lg1_00420_MAF30_MDP0000660042_exon1
23	b475878554	1	9.659	6	7911939	<nnxnp>	59:81	0	3.46	1	-	[nn:np]	RosBREEDSNP_SNP_AC_7911939_Lg6_01954_MAF50_154450_exon1
24	b475882267	1	9.659	1	13057894	<nnxnp>	59:81	0	3.46	1	-	[nn:np]	GDsnp01494
25	b475876720	1	9.659	1	13041864	<nnxnp>	59:81	0	3.46	1	-	[nn:np]	RosBREEDSNP_SNP_TC_13041864_Lg1_01494_MAF50_121937_exon1
26	b475876719	1	9.659	1	13037789	<nnxnp>	59:81	0	3.46	1	-	[nn:np]	RosBREEDSNP_SNP_GA_13037789_Lg1_01494_MAF30_840712_exon1
27	NZmsEB147493.z	1	9.749	SSR	SSR	<hkxhk>	29:66:45	0	4.11	2	-	[hh:hk:kk]	SSR
28	c475876722	1	10.017	1	13068176	<hkxhk>	30:65:45	0	3.93	2	-	[hh:hk:kk]	RosBREEDSNP_SNP_CT_13068176_Lg1_01494_MAF50_MDP0000298776_exon4
29	Hi02c07	1	10.017	SSR	SSR	<hkxhk>	30:65:45	0	3.93	2	-	[hh:hk:kk]	SSR
30	a475876723	1	11.508	1	13093630	<lmxll>	65:75	0	0.71	1	-	[ll:lm]	RosBREEDSNP_SNP_GA_13093630_Lg1_01494_MAF40_470106_exon1
31	c475876732	1	15.923	1	14148062	<hkxhk>	43:70:27	0	3.66	2	-	[hh:hk:kk]	RosBREEDSNP_SNP_TG_14148062_Lg1_01058_MAF10_1670627_exon2
32	b475876743	1	17.448	1	14545022	<nnxnp>	61:79	0	2.31	1	-	[nn:np]	RosBREEDSNP_SNP_GA_14545022_Lg1_RosCOS2921_MAF10_504165_exon1
33	b475883698	1	17.448	1	14529153	<nnxnp>	61:79	0	2.31	1	-	[nn:np]	RosBREEDSNP_SNP_AG_14529153_Lg1_RosCOS2921_MAF30_59140_exon1
34	a475876728	1	17.772	1	14001081	<lmxll>	66:74	0	0.46	1	-	[ll:lm]	RosBREEDSNP_SNP_CT_14001081_Lg1_01889_MAF20_MDP0000824791_exon1
35	b475882271	1	18.27	1	14795083	<nnxnp>	62:78	0	1.83	1	-	[nn:np]	GDsnp01500
36	b475876750	1	18.27	1	14699213	<nnxnp>	62:78	0	1.83	1	-	[nn:np]	RosBREEDSNP_SNP_TG_14699213_Lg1_RosCOS1779_MAF50_MDP0000321447_exon9
37	SAmsCN850743	1	20.433	SSR	SSR	<nnxnp>	61:79	0	2.31	1	-	[nn:np]	SSR
38	b475878021	1	21.103	4	20947388	<nnxnp>	62:78	0	1.83	1	-	[nn:np]	RosBREEDSNP_SNP_CT_20947388_Lg4_00686_MAF50_MDP0000716924_exon1
39	b475876132	1	21.103	8	11829738	<nnxnp>	62:78	0	1.83	1	-	[nn:np]	RosBREEDSNP_SNP_CT_11829738_Lg8_MDP0000234975__MDP0000234975_exon1
40	b475876762	1	23.165	1	16504943	<nnxnp>	61:79	0	2.31	1	-	[nn:np]	RosBREEDSNP_SNP_TC_16504943_Lg1_00107_MAF40_883912_exon1
41	b475876766	1	23.165	1	16623809	<nnxnp>	61:79	0	2.31	1	-	[nn:np]	RosBREEDSNP_SNP_CT_16623809_Lg1_02538_MAF50_MDP0000163421_exon1
42	b475876758	1	23.165	1	16455193	<nnxnp>	61:79	0	2.31	1	-	[nn:np]	RosBREEDSNP_SNP_GT_16455193_Lg1_00107_MAF30_475684_exon1
43	b475876770	1	23.748	1	16653424	<nnxnp>	60:80	0	2.86	1	-	[nn:np]	RosBREEDSNP_SNP_CT_16653424_Lg1_02538_MAF40_MDP0000214470_exon2
44	SAmsCN910199.z	1	23.748	SSR	SSR	<nnxnp>	60:80	0	2.86	1	-	[nn:np]	SSR
45	c475876772	1	24.285	1	17233926	<hkxhk>	36:79:25	0	4.04	2	-	[hh:hk:kk]	RosBREEDSNP_SNP_AG_17233926_Lg1_RosCOS3372_MAF30_1683554_exon2
46	c475876784	1	24.987	1	17882923	<hkxhk>	25:79:36	0	4.04	2	-	[hh:hk:kk]	RosBREEDSNP_SNP_AC_17882923_Lg1_00440_MAF40_1646533_exon1
47	c475876780	1	24.987	1	17871172	<hkxhk>	36:79:25	0	4.04	2	-	[hh:hk:kk]	RosBREEDSNP_SNP_TC_17871172_Lg1_00440_MAF30_1636772_exon2
48	c475876781	1	25	1	17876384	<hkxhk>	25:78:36	1	3.82	2	-	[hh:hk:kk]	RosBREEDSNP_SNP_CT_17876384_Lg1_00440_MAF10_360249_exon1
49	c475876790	1	25.625	1	18050463	<hkxhk>	34:80:25	1	4.34	2	-	[hh:hk:kk]	RosBREEDSNP_SNP_TC_18050463_Lg1_01783_MAF40_MDP0000305454_exon1
50	c475876794	1	25.748	1	18067488	<hkxhk>	34:81:25	0	4.61	2	-	[hh:hk:kk]	RosBREEDSNP_SNP_AG_18067488_Lg1_01783_MAF40_MDP0000211915_exon1
51	c475876793	1	25.748	1	18064090	<hkxhk>	25:81:34	0	4.61	2	-	[hh:hk:kk]	RosBREEDSNP_SNP_GT_18064090_Lg1_01783_MAF50_708296_exon1
52	c475876786	1	25.748	1	17912183	<hkxhk>	34:81:25	0	4.61	2	-	[hh:hk:kk]	RosBREEDSNP_SNP_TC_17912183_Lg1_00440_MAF40_1634418_exon1
53	c475876795	1	25.748	1	18084371	<hkxhk>	25:81:34	0	4.61	2	-	[hh:hk:kk]	RosBREEDSNP_SNP_TC_18084371_Lg1_01783_MAF20_1683854_exon4
54	c475876792	1	25.748	1	18056530	<hkxhk>	25:81:34	0	4.61	2	-	[hh:hk:kk]	RosBREEDSNP_SNP_GT_18056530_Lg1_01783_MAF30_1629293_exon3
55	c475882277	1	26.962	1	18716488	<hkxhk>	24:80:36	0	4.91	2	-	[hh:hk:kk]	GDsnp00183
56	c475882278	1	26.962	1	18836933	<hkxhk>	36:80:24	0	4.91	2	-	[hh:hk:kk]	GDsnp02731
57	c475876802	1	26.962	1	18791535	<hkxhk>	36:80:24	0	4.91	2	-	[hh:hk:kk]	RosBREEDSNP_SNP_GA_18791535_Lg1_02731_MAF40_MDP0000186097_exon1
58	a475876813	1	28.077	1	20951649	<lmxll>	67:73	0	0.26	1	-	[ll:lm]	RosBREEDSNP_SNP_TC_20951649_Lg1_02302_MAF50_MDP0000470227_exon1
59	c475876817	1	32.319	1	21327009	<hkxhk>	37:62:41	0	2.06	2	-	[hh:hk:kk]	RosBREEDSNP_SNP_CA_21327009_Lg1_02518_MAF40_1678261_exon1
60	a475876816	1	32.797	1	21291785	<lmxll>	69:71	0	0.03	1	-	[ll:lm]	RosBREEDSNP_SNP_AG_21291785_Lg1_02518_MAF30_1687981_exon1
61	a475876815	1	32.797	1	21289759	<lmxll>	69:71	0	0.03	1	-	[ll:lm]	RosBREEDSNP_SNP_TC_21289759_Lg1_02518_MAF20_1636950_exon6
62	b475882282	1	33.651	1	25720465	<nnxnp>	66:74	0	0.46	1	-	[nn:np]	GDsnp00087
63	a475875793	1	34.822	1	35787897	<lmxll>	68:72	0	0.11	1	-	[ll:lm]	RosBREEDSNP_SNP_GA_35787897_Lg1_241489_MAF30_241489_exon1
64	NZ03c1.y	1	35.869	SSR	SSR	<lmxll>	66:68	6	0.03	1	-	[ll:lm]	SSR
65	a475882283	1	36.612	1	26261889	<lmxll>	71:69	0	0.03	1	-	[ll:lm]	GDsnp00674
66	KA4b	1	37.611	SSR	SSR	<hkxhk>	39:66:35	0	0.69	2	-	[hh:hk:kk]	SSR
67	a475876864	1	39.274	1	26741011	<lmxll>	71:69	0	0.03	1	-	[ll:lm]	RosBREEDSNP_SNP_GA_26741011_Lg1_01228_MAF30_53996_exon1
68	a475876865	1	39.274	1	26743462	<lmxll>	71:69	0	0.03	1	-	[ll:lm]	RosBREEDSNP_SNP_AG_26743462_Lg1_01228_MAF20_477610_exon1
69	a475882285	1	40.258	1	27104702	<lmxll>	72:68	0	0.11	1	-	[ll:lm]	GDsnp01693
70	a475876870	1	40.258	1	27072261	<lmxll>	72:68	0	0.11	1	-	[ll:lm]	RosBREEDSNP_SNP_GA_27072261_Lg1_01693_MAF20_MDP0000165729_exon1
71	b475876854	1	41.174	1	26229758	<nnxnp>	72:68	0	0.11	1	-	[nn:np]	RosBREEDSNP_SNP_CT_26229758_Lg1_00674_MAF50_74609_exon1
72	c475876871	1	43.232	1	27095198	<hkxhk>	31:70:39	0	0.91	2	-	[hh:hk:kk]	RosBREEDSNP_SNP_AG_27095198_Lg1_01693_MAF30_332314_exon1
73	c475876872	1	43.232	1	27108076	<hkxhk>	39:70:31	0	0.91	2	-	[hh:hk:kk]	RosBREEDSNP_SNP_CT_27108076_Lg1_01693_MAF30_172317_exon1
74	b475882284	1	46.902	1	26731321	<nnxnp>	75:63	2	1.04	1	-	[nn:np]	GDsnp01228
75	b475876868	1	46.927	1	27060614	<nnxnp>	76:64	0	1.03	1	-	[nn:np]	RosBREEDSNP_SNP_AG_27060614_Lg1_01693_MAF40_1665698_exon2
76	b475876863	1	46.927	1	26734911	<nnxnp>	76:64	0	1.03	1	-	[nn:np]	RosBREEDSNP_SNP_GT_26734911_Lg1_01228_MAF50_MDP0000236938_exon8
77	CH_Vf1	1	47.074	SSR	SSR	<efxeg>	36:41:32:30	1	2.04	3	-	[ee:ef:eg:fg]	SSR
78	b475876879	1	48.427	1	29167924	<nnxnp>	76:64	0	1.03	1	-	[nn:np]	RosBREEDSNP_SNP_TC_29167924_Lg1_10005_MAF30_MDP0000175063_exon5
79	b475883217	1	48.427	1	29163276	<nnxnp>	76:64	0	1.03	1	-	[nn:np]	RosBREEDSNP_SNP_CT_29163276_Lg1_10005_MAF20_MDP0000660336_exon1
80	b475876877	1	48.427	1	29128835	<nnxnp>	76:64	0	1.03	1	-	[nn:np]	RosBREEDSNP_SNP_GA_29128835_Lg1_10005_MAF10_326880_exon1
81	b475876878	1	48.427	1	29158464	<nnxnp>	76:64	0	1.03	1	-	[nn:np]	RosBREEDSNP_SNP_CA_29158464_Lg1_10005_MAF40_519911_exon1
82	b475882286	1	48.427	1	29122070	<nnxnp>	76:64	0	1.03	1	-	[nn:np]	GDsnp10005
83	c475876884	1	48.911	1	30217061	<hkxhk>	28:71:37	4	1.46	2	-	[hh:hk:kk]	RosBREEDSNP_SNP_GA_30217061_Lg1_CXE4_MAF40_MDP0000318149_exon1
84	b475876885	1	49.86	1	30246914	<nnxnp>	78:62	0	1.83	1	-	[nn:np]	RosBREEDSNP_SNP_AC_30246914_Lg1_CXE4_MAF50_MDP0000473154_exon2
85	b475882287	1	49.86	1	30411500	<nnxnp>	78:62	0	1.83	1	-	[nn:np]	GDsnp00782
86	b475875766	1	49.86	1	30649026	<nnxnp>	78:62	0	1.83	1	-	[nn:np]	RosBREEDSNP_SNP_GA_30649026_Lg1_320448__320448_exon1
87	b475882289	1	49.86	1	33353458	<nnxnp>	78:62	0	1.83	1	-	[nn:np]	GDsnp01951
88	b475875762	1	49.86	1	30494924	<nnxnp>	78:62	0	1.83	1	-	[nn:np]	RosBREEDSNP_SNP_AG_30494924_Lg1_250444__250444_exon2
89	b475875765	1	49.86	1	30590177	<nnxnp>	78:62	0	1.83	1	-	[nn:np]	RosBREEDSNP_SNP_AC_30590177_Lg1_136617_MAF30_136617_exon1
90	b475876889	1	49.86	1	30410856	<nnxnp>	78:62	0	1.83	1	-	[nn:np]	RosBREEDSNP_SNP_CA_30410856_Lg1_00782_MAF30_25733_exon1
91	b475875763	1	49.86	1	30494977	<nnxnp>	78:62	0	1.83	1	-	[nn:np]	RosBREEDSNP_SNP_CT_30494977_Lg1_250444_MAF10_250444_exon2
92	NZmsCN879773.z	1	50.111	SSR	SSR	<nnxnp>	79:61	0	2.31	1	-	[nn:np]	SSR
93	a475883870	1	50.981	1	31657598	<lmxll>	70:70	0	0	1	-	[ll:lm]	RosBREEDSNP_SNP_CT_31657598_Lg1_00583_MAF40_422699_exon1
94	c475876892	1	51.349	1	31626705	<hkxhk>	30:71:39	0	1.19	2	-	[hh:hk:kk]	RosBREEDSNP_SNP_AG_31626705_Lg1_00583_MAF40_MDP0000288458_exon4
95	b475875769	1	52.085	1	31359569	<nnxnp>	79:61	0	2.31	1	-	[nn:np]	RosBREEDSNP_SNP_AG_31359569_Lg1_327822__327822_exon5
96	b475876894	1	52.085	1	31642444	<nnxnp>	79:61	0	2.31	1	-	[nn:np]	RosBREEDSNP_SNP_CT_31642444_Lg1_00583_MAF50_178942_exon1
97	b475875771	1	52.085	1	31531408	<nnxnp>	79:61	0	2.31	1	-	[nn:np]	RosBREEDSNP_SNP_AC_31531408_Lg1_327214_MAF30_327214_exon1
98	b475876899	1	52.085	1	31681861	<nnxnp>	79:61	0	2.31	1	-	[nn:np]	RosBREEDSNP_SNP_CT_31681861_Lg1_00583_MAF30_1623756_exon3
99	b475876896	1	52.085	1	31666614	<nnxnp>	79:61	0	2.31	1	-	[nn:np]	RosBREEDSNP_SNP_TC_31666614_Lg1_00583_MAF20_MDP0000628862_exon1
100	b475875768	1	52.085	1	31359482	<nnxnp>	79:61	0	2.31	1	-	[nn:np]	RosBREEDSNP_SNP_GA_31359482_Lg1_327822_MAF50_327822_exon5
101	b475875772	1	52.085	1	31531477	<nnxnp>	79:61	0	2.31	1	-	[nn:np]	RosBREEDSNP_SNP_GA_31531477_Lg1_327214_MAF40_327214_exon1
102	a475876902	1	52.338	1	31941783	<lmxll>	72:68	0	0.11	1	-	[ll:lm]	RosBREEDSNP_SNP_CT_31941783_Lg1_RosCOS2794_MAF10_1683106_exon1
103	a475883069	1	52.338	1	33663934	<lmxll>	72:68	0	0.11	1	-	[ll:lm]	RosBREEDSNP_SNP_CT_33663934_Lg1_01371_MAF50_328159_exon1
104	b475875775	1	52.83	1	31736288	<nnxnp>	78:62	0	1.83	1	-	[nn:np]	RosBREEDSNP_SNP_GT_31736288_Lg1_325795_MAF20_325795_exon2
105	b475884087	1	52.83	1	31715446	<nnxnp>	78:62	0	1.83	1	-	[nn:np]	MdBFTb
106	c475876903	1	53.058	1	31945251	<hkxhk>	38:74:28	0	1.89	2	-	[hh:hk:kk]	RosBREEDSNP_SNP_GA_31945251_Lg1_RosCOS2794_MAF40_1665084_exon1
107	c475875786	1	53.892	1	33792628	<hkxhk>	28:73:38	1	1.79	2	-	[hh:hk:kk]	RosBREEDSNP_SNP_TC_33792628_Lg1_67264_MAF20_67264_exon3
108	CN495233	1	55.299	SSR	SSR	<efxeg>	37:42:32:29	0	2.8	3	-	[ee:ef:eg:fg]	SSR
109	a475876933	1	55.842	1	34439805	<lmxll>	69:71	0	0.03	1	-	[ll:lm]	RosBREEDSNP_SNP_TC_34439805_Lg1_02371_MAF40_MDP0000282186_exon3
110	a475876928	1	55.842	1	34190828	<lmxll>	69:71	0	0.03	1	-	[ll:lm]	RosBREEDSNP_SNP_AG_34190828_Lg1_01678_MAF10_MDP0000272336_exon1
111	a475875787	1	55.842	1	34421998	<lmxll>	69:71	0	0.03	1	-	[ll:lm]	RosBREEDSNP_SNP_TC_34421998_Lg1_19307__19307_exon2
112	c475876934	1	56.116	1	34453757	<hkxhk>	28:74:38	0	1.89	2	-	[hh:hk:kk]	RosBREEDSNP_SNP_AG_34453757_Lg1_02371_MAF20_MDP0000286439_exon1
113	c475876935	1	56.116	1	34470881	<hkxhk>	38:74:28	0	1.89	2	-	[hh:hk:kk]	RosBREEDSNP_SNP_CT_34470881_Lg1_02371_MAF20_566613_exon1
114	a475876937	1	56.514	1	34510440	<lmxll>	70:70	0	0	1	-	[ll:lm]	RosBREEDSNP_SNP_AC_34510440_Lg1_02371_MAF50_1642607_exon7
115	a475876949	1	57.171	1	35422934	<lmxll>	71:69	0	0.03	1	-	[ll:lm]	RosBREEDSNP_SNP_AG_35422934_Lg1_02092_MAF20_7047_exon1
116	b475876953	1	57.237	1	35468899	<nnxnp>	80:60	0	2.86	1	-	[nn:np]	RosBREEDSNP_SNP_TC_35468899_Lg1_02092_MAF50_138030_exon2
117	c475882294	1	59.327	1	35452103	<hkxhk>	37:74:29	0	1.37	2	-	[hh:hk:kk]	GDsnp02092
118	CH05g08	1	59.748	SSR	SSR	<efxeg>	37:41:30:31	1	2.32	3	-	[ee:ef:eg:fg]	SSR
119	a475876946	1	61.089	1	35236523	<lmxll>	68:72	0	0.11	1	-	[ll:lm]	RosBREEDSNP_SNP_TC_35236523_Lg1_00495_MAF40_1666199_exon3
120	a475883002	1	61.089	1	35251020	<lmxll>	68:72	0	0.11	1	-	[ll:lm]	RosBREEDSNP_SNP_CT_35251020_Lg1_00495_MAF50_1650375_exon3
121	CN948094	1	62.459	SSR	SSR	<lmxll>	68:72	0	0.11	1	-	[ll:lm]	SSR
122	a475875788	1	62.459	1	35616825	<lmxll>	68:72	0	0.11	1	-	[ll:lm]	RosBREEDSNP_SNP_TC_35616825_Lg1_MDP0000950316_MAF30_MDP0000950316_exon2
123	a475875792	1	62.459	1	35621874	<lmxll>	68:72	0	0.11	1	-	[ll:lm]	RosBREEDSNP_SNP_GA_35621874_Lg1_MDP0000950316_MAF20_MDP0000950316_exon17
126	b475876956	2	0	2	1229074	<nnxnp>	75:65	0	0.71	1	-	[nn:np]	RosBREEDSNP_SNP_TC_1229074_Lg2_01134_MAF10_1625597_exon3
127	b475876958	2	0	2	1237816	<nnxnp>	75:65	0	0.71	1	-	[nn:np]	RosBREEDSNP_SNP_CT_1237816_Lg2_01134_MAF20_1625352_exon1
128	b475883009	2	0	2	1241012	<nnxnp>	75:65	0	0.71	1	-	[nn:np]	RosBREEDSNP_SNP_AG_1241012_Lg2_01134_MAF30_215646_exon1
129	b475876961	2	0.639	2	1272762	<nnxnp>	74:66	0	0.46	1	-	[nn:np]	RosBREEDSNP_SNP_CT_1272762_Lg2_01134_MAF50_617054_exon1
130	b475876962	2	0.639	2	1278998	<nnxnp>	74:66	0	0.46	1	-	[nn:np]	RosBREEDSNP_SNP_GA_1278998_Lg2_01134_MAF30_MDP0000233214_exon4
131	b475882629	2	0.639	2	1273320	<nnxnp>	74:66	0	0.46	1	-	[nn:np]	GDsnp01134
132	b475883429	2	0.639	2	1310697	<nnxnp>	74:66	0	0.46	1	-	[nn:np]	RosBREEDSNP_SNP_GA_1310697_Lg2_01134_MAF40_54906_exon1
133	b475876965	2	3.734	2	1557630	<nnxnp>	78:62	0	1.83	1	-	[nn:np]	RosBREEDSNP_SNP_AG_1557630_Lg2_snpCO903605_MAF40_MDP0000631295_exon3
134	b475876967	2	3.734	2	1588425	<nnxnp>	78:62	0	1.83	1	-	[nn:np]	RosBREEDSNP_SNP_TC_1588425_Lg2_snpCO903605_MAF30_1630651_exon1
135	b475876975	2	5.194	2	1879153	<nnxnp>	78:62	0	1.83	1	-	[nn:np]	RosBREEDSNP_SNP_TC_1879153_Lg2_01735_MAF30_MDP0000516949_exon1
136	b475876980	2	5.194	2	1926287	<nnxnp>	78:62	0	1.83	1	-	[nn:np]	RosBREEDSNP_SNP_TG_1926287_Lg2_01735_MAF50_1659427_exon1
137	b475876983	2	5.194	2	1958621	<nnxnp>	78:62	0	1.83	1	-	[nn:np]	RosBREEDSNP_SNP_GA_1958621_Lg2_AAT1_MAF20_1677156_exon1
138	b475876985	2	5.194	2	1979331	<nnxnp>	78:62	0	1.83	1	-	[nn:np]	RosBREEDSNP_SNP_GA_1979331_Lg2_AAT1_MAF50_MDP0000307573_exon4
139	b475883073	2	5.194	2	1964290	<nnxnp>	78:62	0	1.83	1	-	[nn:np]	RosBREEDSNP_SNP_CA_1964290_Lg2_AAT1_MAF30_MDP0000307571_exon2
140	b475876988	2	6.084	2	2397172	<nnxnp>	77:63	0	1.4	1	-	[nn:np]	RosBREEDSNP_SNP_CT_2397172_Lg2_01565_MAF20_538704_exon1
141	b475876990	2	6.084	2	2408882	<nnxnp>	77:63	0	1.4	1	-	[nn:np]	RosBREEDSNP_SNP_GA_2408882_Lg2_01565_MAF40_MDP0000189794_exon1
142	b475876992	2	6.084	2	2425858	<nnxnp>	77:63	0	1.4	1	-	[nn:np]	RosBREEDSNP_SNP_CT_2425858_Lg2_01565_MAF50_1673213_exon1
143	b475881380	2	6.084	15	8971564	<nnxnp>	77:63	0	1.4	1	-	[nn:np]	RosBREEDSNP_SNP_CT_8971564_Lg15_00894_MAF10_621075_exon1
144	b475875800	2	6.678	2	2607533	<nnxnp>	76:64	0	1.03	1	-	[nn:np]	RosBREEDSNP_SNP_CT_2607533_Lg2_226032_MAF30_226032_exon1
145	b475876997	2	6.678	2	2490535	<nnxnp>	76:64	0	1.03	1	-	[nn:np]	RosBREEDSNP_SNP_GA_2490535_Lg2_00959_MAF40_MDP0000189221_exon3
146	b475877001	2	6.678	2	2532606	<nnxnp>	76:64	0	1.03	1	-	[nn:np]	RosBREEDSNP_SNP_AG_2532606_Lg2_00959_MAF40_158655_exon2
147	b475882633	2	6.678	2	2504998	<nnxnp>	76:64	0	1.03	1	-	[nn:np]	GDsnp00959
148	CH02f06	2	7.666	SSR	SSR	<nnxnp>	77:63	0	1.4	1	-	[nn:np]	SSR
149	a475877009	2	8.197	2	3243976	<lmxll>	73:67	0	0.26	1	-	[ll:lm]	RosBREEDSNP_SNP_AG_3243976_Lg2_RosCOS1998_MAF20_MDP0000162833_exon1
150	b475877011	2	8.82	2	3252639	<nnxnp>	75:65	0	0.71	1	-	[nn:np]	RosBREEDSNP_SNP_GT_3252639_Lg2_RosCOS1998_MAF10_445039_exon1
151	b475877015	2	8.82	2	3287157	<nnxnp>	75:65	0	0.71	1	-	[nn:np]	RosBREEDSNP_SNP_CA_3287157_Lg2_RosCOS1998_MAF40_472312_exon1
152	c475877013	2	9.064	2	3273690	<hkxhk>	41:66:33	0	1.37	2	-	[hh:hk:kk]	RosBREEDSNP_SNP_CT_3273690_Lg2_RosCOS1998_MAF30_67740_exon1
153	b475877024	2	9.423	2	3437558	<nnxnp>	74:66	0	0.46	1	-	[nn:np]	RosBREEDSNP_SNP_TG_3437558_Lg2_01641_MAF20_1641991_exon1
154	a475877042	2	9.708	2	4227094	<lmxll>	75:65	0	0.71	1	-	[ll:lm]	RosBREEDSNP_SNP_AG_4227094_Lg2_00203_MAF50_MDP0000251579_exon2
155	a475877052	2	9.708	2	4373183	<lmxll>	75:65	0	0.71	1	-	[ll:lm]	RosBREEDSNP_SNP_GA_4373183_Lg2_01945_MAF10_1634079_exon4
156	c475877020	2	9.978	2	3420282	<hkxhk>	41:66:33	0	1.37	2	-	[hh:hk:kk]	RosBREEDSNP_SNP_CT_3420282_Lg2_01641_MAF40_1669340_exon1
157	c475877022	2	9.978	2	3428296	<hkxhk>	41:66:33	0	1.37	2	-	[hh:hk:kk]	RosBREEDSNP_SNP_GA_3428296_Lg2_01641_MAF50_MDP0000244230_exon9
158	b475882635	2	10.033	2	4053400	<nnxnp>	73:67	0	0.26	1	-	[nn:np]	GDsnp01476
159	c475877025	2	10.241	2	3463154	<hkxhk>	41:65:34	0	1.41	2	-	[hh:hk:kk]	RosBREEDSNP_SNP_AG_3463154_Lg2_01641_MAF30_MDP0000943030_exon1
160	c475877028	2	10.746	2	4005294	<hkxhk>	33:65:41	1	1.5	2	-	[hh:hk:kk]	RosBREEDSNP_SNP_TG_4005294_Lg2_01476_MAF40_523737_exon1
161	c475877032	2	10.746	2	4030165	<hkxhk>	41:66:33	0	1.37	2	-	[hh:hk:kk]	RosBREEDSNP_SNP_TC_4030165_Lg2_01476_MAF50_MDP0000298759_exon1
162	c475877033	2	10.746	2	4045153	<hkxhk>	33:66:41	0	1.37	2	-	[hh:hk:kk]	RosBREEDSNP_SNP_TC_4045153_Lg2_01476_MAF40_MDP0000283610_exon27
163	c475883433	2	10.746	2	4009069	<hkxhk>	33:66:41	0	1.37	2	-	[hh:hk:kk]	RosBREEDSNP_SNP_GA_4009069_Lg2_01476_MAF50_519310_exon1
164	c475883435	2	10.746	2	4012052	<hkxhk>	33:66:41	0	1.37	2	-	[hh:hk:kk]	RosBREEDSNP_SNP_GT_4012052_Lg2_01476_MAF30_143988_exon1
165	b475877050	2	10.77	2	4352570	<nnxnp>	74:66	0	0.46	1	-	[nn:np]	RosBREEDSNP_SNP_GA_4352570_Lg2_01945_MAF50_MDP0000276088_exon7
166	c475877039	2	11.059	2	4194273	<hkxhk>	33:65:42	0	1.87	2	-	[hh:hk:kk]	RosBREEDSNP_SNP_GA_4194273_Lg2_00203_MAF30_436930_exon1
167	c475877038	2	11.059	2	4176344	<hkxhk>	33:65:42	0	1.87	2	-	[hh:hk:kk]	RosBREEDSNP_SNP_AG_4176344_Lg2_00203_MAF50_1638544_exon5
168	c475877041	2	11.059	2	4215730	<hkxhk>	33:65:42	0	1.87	2	-	[hh:hk:kk]	RosBREEDSNP_SNP_GA_4215730_Lg2_00203_MAF30_1629274_exon2
169	c475882636	2	11.059	2	4208469	<hkxhk>	33:65:42	0	1.87	2	-	[hh:hk:kk]	GDsnp00203
170	c475883221	2	11.059	2	4170859	<hkxhk>	42:64:33	1	2.04	2	-	[hh:hk:kk]	RosBREEDSNP_SNP_TC_4170859_Lg2_00203_MAF40_1650517_exon1
171	a475882962	2	11.43	2	4411200	<lmxll>	75:65	0	0.71	1	-	[ll:lm]	RosBREEDSNP_SNP_AG_4411200_Lg2_RosCOS2816_MAF20_176823_exon1
172	c475875806	2	13.773	2	4554201	<hkxhk>	32:67:41	0	1.41	2	-	[hh:hk:kk]	RosBREEDSNP_SNP_GA_4554201_Lg2_MDP0000519575_MAF20_MDP0000519575_exon1
173	c475875807	2	13.773	2	4554235	<hkxhk>	41:67:32	0	1.41	2	-	[hh:hk:kk]	RosBREEDSNP_SNP_AG_4554235_Lg2_MDP0000519575_MAF20_MDP0000519575_exon1
174	a475877073	2	14.686	2	5074647	<lmxll>	74:66	0	0.46	1	-	[ll:lm]	RosBREEDSNP_SNP_GA_5074647_Lg2_00077_MAF40_1649337_exon1
175	a475877074	2	14.686	2	5083524	<lmxll>	74:66	0	0.46	1	-	[ll:lm]	RosBREEDSNP_SNP_GA_5083524_Lg2_00077_MAF10_1657011_exon1
176	a475878014	2	14.686	4	20500147	<lmxll>	74:66	0	0.46	1	-	[ll:lm]	RosBREEDSNP_SNP_TC_20500147_Lg4_01773_MAF20_MDP0000210907_exon3
177	a475882638	2	14.686	2	5082987	<lmxll>	74:66	0	0.46	1	-	[ll:lm]	GDsnp00077
178	b475877064	2	14.724	2	4895867	<nnxnp>	74:66	0	0.46	1	-	[nn:np]	RosBREEDSNP_SNP_GA_4895867_Lg2_RosCOS3565_MAF20_MDP0000203071_exon11
179	SAmsCO903145	2	15	SSR	SSR	<hkxhk>	41:68:31	0	1.54	2	-	[hh:hk:kk]	SSR
180	a475877083	2	15.39	2	5335844	<lmxll>	73:67	0	0.26	1	-	[ll:lm]	RosBREEDSNP_SNP_GA_5335844_Lg2_00158_MAF50_MDP0000223169_exon3
181	Hi02a07	2	17.254	SSR	SSR	<efxeg>	42:34:31:31	2	2.35	3	-	[ee:ef:eg:fg]	SSR
182	b475876619	2	18.186	17	7286747	<nnxnp>	77:63	0	1.4	1	-	[nn:np]	RosBREEDSNP_SNP_CT_7286747_Lg17_265914_MAF10_265914_exon1
183	b475877091	2	20.662	2	5929140	<nnxnp>	75:65	0	0.71	1	-	[nn:np]	RosBREEDSNP_SNP_CA_5929140_Lg2_01663_MAF30_MDP0000144357_exon3
184	b475881125	2	20.662	14	24875254	<nnxnp>	75:65	0	0.71	1	-	[nn:np]	RosBREEDSNP_SNP_CT_24875254_Lg14_02673_MAF20_381433_exon1
185	b475881444	2	20.662	15	15800149	<nnxnp>	75:65	0	0.71	1	-	[nn:np]	RosBREEDSNP_SNP_CT_15800149_Lg15_00273_MAF50_MDP0000253269_exon9
186	b475882639	2	20.662	2	5907332	<nnxnp>	75:65	0	0.71	1	-	[nn:np]	GDsnp01663
187	b475877093	2	21.391	2	6261234	<nnxnp>	74:66	0	0.46	1	-	[nn:np]	RosBREEDSNP_SNP_CT_6261234_Lg2_00308_MAF40_MDP0000292425_exon4
188	b475877111	2	21.391	2	6573609	<nnxnp>	74:66	0	0.46	1	-	[nn:np]	RosBREEDSNP_SNP_GA_6573609_Lg2_00333_MAF30_220959_exon1
189	b475877109	2	21.391	2	6522059	<nnxnp>	74:66	0	0.46	1	-	[nn:np]	RosBREEDSNP_SNP_TC_6522059_Lg2_01162_MAF50_MDP0000125143_exon6
190	b475877094	2	21.391	2	6266265	<nnxnp>	74:66	0	0.46	1	-	[nn:np]	RosBREEDSNP_SNP_CT_6266265_Lg2_00308_MAF40_1675094_exon1
191	b475877104	2	21.391	2	6477411	<nnxnp>	74:66	0	0.46	1	-	[nn:np]	RosBREEDSNP_SNP_CA_6477411_Lg2_01162_MAF20_147931_exon1
192	b475877098	2	21.391	2	6306962	<nnxnp>	74:66	0	0.46	1	-	[nn:np]	RosBREEDSNP_SNP_AG_6306962_Lg2_00308_MAF50_1623248_exon5
193	b475877097	2	21.391	2	6290792	<nnxnp>	74:66	0	0.46	1	-	[nn:np]	RosBREEDSNP_SNP_TG_6290792_Lg2_00308_MAF20_596831_exon1
194	b475882640	2	21.391	2	6305841	<nnxnp>	74:66	0	0.46	1	-	[nn:np]	GDsnp00308
195	b475877108	2	21.391	2	6499131	<nnxnp>	74:66	0	0.46	1	-	[nn:np]	RosBREEDSNP_SNP_AG_6499131_Lg2_01162_MAF30_862418_exon1
196	b475877115	2	21.391	2	6616886	<nnxnp>	74:66	0	0.46	1	-	[nn:np]	RosBREEDSNP_SNP_AG_6616886_Lg2_00333_MAF50_1688429_exon1
197	b475877103	2	21.391	2	6473341	<nnxnp>	74:66	0	0.46	1	-	[nn:np]	RosBREEDSNP_SNP_CT_6473341_Lg2_01162_MAF40_1639321_exon2
198	c475877137	2	21.952	2	7244943	<hkxhk>	32:67:41	0	1.41	2	-	[hh:hk:kk]	RosBREEDSNP_SNP_CA_7244943_Lg2_00505_MAF40_1671066_exon1
199	c475882643	2	21.952	2	7246137	<hkxhk>	32:67:41	0	1.41	2	-	[hh:hk:kk]	GDsnp00505
200	c475882949	2	21.952	2	7255188	<hkxhk>	41:67:32	0	1.41	2	-	[hh:hk:kk]	RosBREEDSNP_SNP_CT_7255188_Lg2_00505_MAF50_571945_exon1
201	b475877139	2	22.049	2	7276626	<nnxnp>	75:65	0	0.71	1	-	[nn:np]	RosBREEDSNP_SNP_CA_7276626_Lg2_00505_MAF20_1623305_exon9
202	b475877140	2	22.049	2	7279497	<nnxnp>	75:65	0	0.71	1	-	[nn:np]	RosBREEDSNP_SNP_GA_7279497_Lg2_00505_MAF20_MDP0000886637_exon4
203	b475877142	2	22.049	2	7302620	<nnxnp>	75:65	0	0.71	1	-	[nn:np]	RosBREEDSNP_SNP_TC_7302620_Lg2_RosCOS718_MAF20_1672533_exon2
204	c475881526	2	22.373	15	26371625	<hkxhk>	40:67:33	0	0.96	2	-	[hh:hk:kk]	RosBREEDSNP_SNP_TC_26371625_Lg15_01850_MAF50_1639406_exon1
205	a475877135	2	22.686	2	7035308	<lmxll>	73:67	0	0.26	1	-	[ll:lm]	RosBREEDSNP_SNP_GA_7035308_Lg2_RosCOS1581_MAF40_MDP0000785754_exon1
206	NZmsEB119405	2	23.165	SSR	SSR	<lmxll>	74:66	0	0.46	1	-	[ll:lm]	SSR
207	a475883812	2	23.165	2	7318523	<lmxll>	74:66	0	0.46	1	-	[ll:lm]	RosBREEDSNP_SNP_TC_7318523_Lg2_RosCOS718_MAF50_1679029_exon1
208	CH03b01.z	2	23.576	SSR	SSR	<hkxhk>	32:68:40	0	1.03	2	-	[hh:hk:kk]	SSR
209	c475877144	2	24.087	2	8922212	<hkxhk>	41:66:33	0	1.37	2	-	[hh:hk:kk]	RosBREEDSNP_SNP_TG_8922212_Lg2_00407_MAF40_779714_exon1
210	c475877147	2	24.087	2	8936738	<hkxhk>	33:66:41	0	1.37	2	-	[hh:hk:kk]	RosBREEDSNP_SNP_AG_8936738_Lg2_00407_MAF50_483435_exon1
211	c475877148	2	24.087	2	8945207	<hkxhk>	41:66:33	0	1.37	2	-	[hh:hk:kk]	RosBREEDSNP_SNP_AG_8945207_Lg2_00407_MAF30_284458_exon1
212	c475882644	2	24.087	2	8932209	<hkxhk>	33:66:41	0	1.37	2	-	[hh:hk:kk]	GDsnp00407
213	b475877150	2	24.179	2	10654569	<nnxnp>	76:64	0	1.03	1	-	[nn:np]	RosBREEDSNP_SNP_AG_10654569_Lg2_01223_MAF40_MDP0000265378_exon1
214	b475877152	2	24.179	2	10669023	<nnxnp>	76:64	0	1.03	1	-	[nn:np]	RosBREEDSNP_SNP_TC_10669023_Lg2_01223_MAF20_384631_exon2
215	b475877154	2	24.179	2	10678809	<nnxnp>	76:64	0	1.03	1	-	[nn:np]	RosBREEDSNP_SNP_GA_10678809_Lg2_01223_MAF30_1669670_exon1
216	b475877156	2	24.179	2	10700420	<nnxnp>	76:64	0	1.03	1	-	[nn:np]	RosBREEDSNP_SNP_CT_10700420_Lg2_01223_MAF30_693524_exon1
217	b475882646	2	24.179	2	10701488	<nnxnp>	76:64	0	1.03	1	-	[nn:np]	GDsnp01223
218	a475875815	2	25.539	2	9337414	<lmxll>	74:66	0	0.46	1	-	[ll:lm]	RosBREEDSNP_SNP_CA_9337414_Lg2_167070_MAF10_167070_exon1
219	SAmsEB149589	2	25.6	SSR	SSR	<nnxnp>	78:62	0	1.83	1	-	[nn:np]	SSR
220	CN493139.z	2	26.114	SSR	SSR	<lmxll>	73:67	0	0.26	1	-	[ll:lm]	SSR
221	b475877174	2	26.337	2	11544405	<nnxnp>	77:63	0	1.4	1	-	[nn:np]	RosBREEDSNP_SNP_TC_11544405_Lg2_01005_MAF10_1632826_exon1
222	b475877177	2	26.337	2	11758165	<nnxnp>	77:63	0	1.4	1	-	[nn:np]	RosBREEDSNP_SNP_GA_11758165_Lg2_00614_MAF40_MDP0000894511_exon1
223	b475877173	2	26.406	2	11542218	<nnxnp>	77:63	0	1.4	1	-	[nn:np]	RosBREEDSNP_SNP_GA_11542218_Lg2_01005_MAF20_MDP0000234905_exon2
224	c475877165	2	26.907	2	11438433	<hkxhk>	39:69:32	0	0.73	2	-	[hh:hk:kk]	RosBREEDSNP_SNP_GT_11438433_Lg2_00159_MAF50_1633417_exon7
225	c475877166	2	26.907	2	11451663	<hkxhk>	32:69:39	0	0.73	2	-	[hh:hk:kk]	RosBREEDSNP_SNP_CA_11451663_Lg2_00159_MAF50_331702_exon1
226	CN871441	2	27.078	SSR	SSR	<efxeg>	38:39:31:32	0	1.43	3	-	[ee:ef:eg:fg]	SSR
227	c475877172	2	27.291	2	11512294	<hkxhk>	31:70:39	0	0.91	2	-	[hh:hk:kk]	RosBREEDSNP_SNP_TC_11512294_Lg2_01005_MAF50_791189_exon1
228	a475877163	2	27.912	2	11411515	<lmxll>	70:70	0	0	1	-	[ll:lm]	RosBREEDSNP_SNP_CT_11411515_Lg2_00159_MAF40_MDP0000320576_exon9
229	a475877164	2	27.912	2	11414678	<lmxll>	70:70	0	0	1	-	[ll:lm]	RosBREEDSNP_SNP_CA_11414678_Lg2_00159_MAF40_MDP0000320576_exon6
230	c475877179	2	28.41	2	11777704	<hkxhk>	41:69:30	0	1.76	2	-	[hh:hk:kk]	RosBREEDSNP_SNP_AG_11777704_Lg2_00614_MAF40_1665749_exon5
231	b475877189	2	28.544	2	11996518	<nnxnp>	80:60	0	2.86	1	-	[nn:np]	RosBREEDSNP_SNP_AC_11996518_Lg2_RosCOS2709_MAF30_1663531_exon1
232	c475877181	2	28.648	2	11799850	<hkxhk>	30:68:42	0	2.17	2	-	[hh:hk:kk]	RosBREEDSNP_SNP_GT_11799850_Lg2_00614_MAF50_MDP0000175404_exon2
233	a475877171	2	28.849	2	11509973	<lmxll>	71:69	0	0.03	1	-	[ll:lm]	RosBREEDSNP_SNP_TC_11509973_Lg2_01005_MAF30_504806_exon3
234	c475877183	2	29.922	2	11950668	<hkxhk>	32:65:43	0	2.44	2	-	[hh:hk:kk]	RosBREEDSNP_SNP_GA_11950668_Lg2_RosCOS2709_MAF40_1639624_exon2
235	c475877187	2	29.922	2	11972340	<hkxhk>	43:65:32	0	2.44	2	-	[hh:hk:kk]	RosBREEDSNP_SNP_TC_11972340_Lg2_RosCOS2709_MAF40_889572_exon1
236	c475877190	2	30.16	2	11998839	<hkxhk>	43:66:31	0	2.51	2	-	[hh:hk:kk]	RosBREEDSNP_SNP_TG_11998839_Lg2_RosCOS2709_MAF50_1680670_exon1
237	b475877203	2	31.076	2	13646169	<nnxnp>	79:61	0	2.31	1	-	[nn:np]	RosBREEDSNP_SNP_CT_13646169_Lg2_00214_MAF50_1635069_exon1
238	b475877201	2	31.076	2	13641108	<nnxnp>	79:61	0	2.31	1	-	[nn:np]	RosBREEDSNP_SNP_CT_13641108_Lg2_00214_MAF40_MDP0000281231_exon6
239	b475877207	2	31.076	2	13673501	<nnxnp>	79:61	0	2.31	1	-	[nn:np]	RosBREEDSNP_SNP_TC_13673501_Lg2_00214_MAF30_MDP0000235958_exon9
240	a475877188	2	31.243	2	11993525	<lmxll>	71:69	0	0.03	1	-	[ll:lm]	RosBREEDSNP_SNP_TG_11993525_Lg2_RosCOS2709_MAF10_163123_exon1
241	b475877213	2	31.684	2	14486643	<nnxnp>	80:60	0	2.86	1	-	[nn:np]	RosBREEDSNP_SNP_AG_14486643_Lg2_00002_MAF30_1630136_exon2
242	c475877198	2	32.468	2	12926120	<hkxhk>	30:65:45	0	3.93	2	-	[hh:hk:kk]	RosBREEDSNP_SNP_GA_12926120_Lg2_01552_MAF50_683506_exon1
243	c475877199	2	32.468	2	12933833	<hkxhk>	30:65:45	0	3.93	2	-	[hh:hk:kk]	RosBREEDSNP_SNP_CT_12933833_Lg2_01552_MAF40_1644477_exon4
244	c475877197	2	32.792	2	12903929	<hkxhk>	30:64:46	0	4.69	2	-	[hh:hk:kk]	RosBREEDSNP_SNP_CT_12903929_Lg2_01552_MAF30_1660471_exon1
245	b475877224	2	33.363	2	14599407	<nnxnp>	80:60	0	2.86	1	-	[nn:np]	RosBREEDSNP_SNP_AG_14599407_Lg2_00987_MAF40_375341_exon1
246	b475877227	2	33.363	2	15181769	<nnxnp>	80:60	0	2.86	1	-	[nn:np]	RosBREEDSNP_SNP_GT_15181769_Lg2_00222_MAF30_MDP0000849116_exon1
247	b475877231	2	33.363	2	15214773	<nnxnp>	80:60	0	2.86	1	-	[nn:np]	RosBREEDSNP_SNP_GA_15214773_Lg2_00222_MAF40_54312_exon1
248	b475877239	2	33.363	2	16177297	<nnxnp>	80:60	0	2.86	1	-	[nn:np]	RosBREEDSNP_SNP_GA_16177297_Lg2_01309_MAF50_330377_exon1
249	b475882655	2	33.363	2	15229760	<nnxnp>	80:60	0	2.86	1	-	[nn:np]	GDsnp00222
250	a475875817	2	34.239	2	13055225	<lmxll>	74:66	0	0.46	1	-	[ll:lm]	RosBREEDSNP_SNP_CT_13055225_Lg2_324795_MAF40_324795_exon2
251	b475884116	2	34.387	2	16487718	<nnxnp>	82:58	0	4.11	1	*	[nn:np]	MdCCD7a
252	b475882657	2	34.914	2	16224102	<nnxnp>	83:57	0	4.83	1	*	[nn:np]	GDsnp01309
253	c475875819	2	35.446	2	13921344	<hkxhk>	30:63:47	0	5.53	2	-	[hh:hk:kk]	RosBREEDSNP_SNP_CA_13921344_Lg2_248148__248148_exon1
254	c475882652	2	35.446	2	13690903	<hkxhk>	47:63:30	0	5.53	2	-	[hh:hk:kk]	GDsnp00214
255	c475877204	2	35.636	2	13651288	<hkxhk>	30:62:48	0	6.46	2	*	[hh:hk:kk]	RosBREEDSNP_SNP_CT_13651288_Lg2_00214_MAF50_MDP0000131675_exon2
256	c475877212	2	36.288	2	14484409	<hkxhk>	30:62:48	0	6.46	2	*	[hh:hk:kk]	RosBREEDSNP_SNP_CT_14484409_Lg2_00002_MAF40_219048_exon1
257	c475877221	2	36.558	2	14573434	<hkxhk>	49:61:30	0	7.47	2	*	[hh:hk:kk]	RosBREEDSNP_SNP_AG_14573434_Lg2_00987_MAF40_1674211_exon1
258	c475877222	2	36.558	2	14581355	<hkxhk>	30:61:49	0	7.47	2	*	[hh:hk:kk]	RosBREEDSNP_SNP_CT_14581355_Lg2_00987_MAF50_517545_exon1
259	a475877208	2	39.749	2	13676580	<lmxll>	77:62	1	1.62	1	-	[ll:lm]	RosBREEDSNP_SNP_CT_13676580_Lg2_00214_MAF30_356820_exon1
260	a475877209	2	39.749	2	13683046	<lmxll>	78:62	0	1.83	1	-	[ll:lm]	RosBREEDSNP_SNP_GT_13683046_Lg2_00214_MAF10_76634_exon1
261	b475877256	2	40.216	2	18785188	<nnxnp>	79:61	0	2.31	1	-	[nn:np]	RosBREEDSNP_SNP_AG_18785188_Lg2_02076_MAF10_MDP0000141906_exon1
262	b475877257	2	40.216	2	18803921	<nnxnp>	79:61	0	2.31	1	-	[nn:np]	RosBREEDSNP_SNP_TC_18803921_Lg2_02076_MAF40_1665585_exon2
263	b475877261	2	40.216	2	18843281	<nnxnp>	79:61	0	2.31	1	-	[nn:np]	RosBREEDSNP_SNP_CT_18843281_Lg2_02651_MAF20_1673395_exon1
264	a475877220	2	40.551	2	14571102	<lmxll>	78:62	0	1.83	1	-	[ll:lm]	RosBREEDSNP_SNP_TC_14571102_Lg2_00987_MAF50_85433_exon1
265	a475877215	2	40.551	2	14500796	<lmxll>	78:62	0	1.83	1	-	[ll:lm]	RosBREEDSNP_SNP_CT_14500796_Lg2_00002_MAF50_1621685_exon5
266	b475877270	2	43.274	2	19287810	<nnxnp>	75:65	0	0.71	1	-	[nn:np]	RosBREEDSNP_SNP_AG_19287810_Lg2_00934_MAF10_1630326_exon2
267	c475883710	2	44.644	2	19606107	<hkxhk>	42:69:29	0	2.44	2	-	[hh:hk:kk]	RosBREEDSNP_SNP_CT_19606107_Lg2_01840_MAF40_27339_exon1
268	b475882658	2	44.834	2	18764943	<nnxnp>	73:67	0	0.26	1	-	[nn:np]	GDsnp02076
269	b475877294	2	45.592	2	23095096	<nnxnp>	72:68	0	0.11	1	-	[nn:np]	RosBREEDSNP_SNP_AG_23095096_Lg2_RosCOS292_MAF40_1643572_exon1
270	a475877276	2	47.915	2	19557571	<lmxll>	78:62	0	1.83	1	-	[ll:lm]	RosBREEDSNP_SNP_AG_19557571_Lg2_01840_MAF30_1661441_exon2
271	b475879162	2	50.949	8	25154896	<nnxnp>	71:69	0	0.03	1	-	[nn:np]	RosBREEDSNP_SNP_GT_25154896_Lg8_01598_MAF20_453295_exon1
272	b475877307	2	51.202	2	24747820	<nnxnp>	70:70	0	0	1	-	[nn:np]	RosBREEDSNP_SNP_CA_24747820_Lg2_00833_MAF30_45322_exon1
273	b475877311	2	51.202	2	24792350	<nnxnp>	70:70	0	0	1	-	[nn:np]	RosBREEDSNP_SNP_GA_24792350_Lg2_00833_MAF20_1661346_exon1
274	a475875834	2	51.208	2	21105289	<lmxll>	76:64	0	1.03	1	-	[ll:lm]	RosBREEDSNP_SNP_AG_21105289_Lg2_MDP0000801540_MAF40_MDP0000801540_exon1
275	c475875838	2	51.525	2	24105532	<hkxhk>	37:73:30	0	0.96	2	-	[hh:hk:kk]	RosBREEDSNP_SNP_GT_24105532_Lg2_MDP0000136940_MAF30_MDP0000136940_exon2
276	CH02c06	2	52.672	SSR	SSR	<efxeg>	36:35:42:27	0	3.26	3	-	[ee:ef:eg:fg]	SSR
277	b475883084	2	53.545	2	34290779	<nnxnp>	70:70	0	0	1	-	[nn:np]	RosBREEDSNP_SNP_CA_34290779_Lg2_00624_MAF40_MDP0000253969_exon1
278	NZmsEB149808	2	53.545	SSR	SSR	<nnxnp>	70:70	0	0	1	-	[nn:np]	SSR
279	a475875837	2	53.753	2	24104888	<lmxll>	75:65	0	0.71	1	-	[ll:lm]	RosBREEDSNP_SNP_CT_24104888_Lg2_MDP0000136940_MAF50_MDP0000136940_exon1
280	c475877315	2	54.008	2	25674246	<hkxhk>	37:71:31	1	0.58	2	-	[hh:hk:kk]	RosBREEDSNP_SNP_AC_25674246_Lg2_01935_MAF40_1688931_exon1
281	a475877313	2	54.583	2	24821574	<lmxll>	77:63	0	1.4	1	-	[ll:lm]	RosBREEDSNP_SNP_CT_24821574_Lg2_00833_MAF40_MDP0000316384_exon1
282	a475877318	2	54.583	2	26342765	<lmxll>	77:63	0	1.4	1	-	[ll:lm]	RosBREEDSNP_SNP_CT_26342765_Lg2_00092_MAF20_1632883_exon1
283	CH03d10	2	55.189	SSR	SSR	<nnxnp>	69:71	0	0.03	1	-	[nn:np]	SSR
284	a475877328	2	56.578	2	27335209	<lmxll>	77:63	0	1.4	1	-	[ll:lm]	RosBREEDSNP_SNP_GA_27335209_Lg2_02271_MAF30_490252_exon3
285	CH02a04	2	57.889	SSR	SSR	<efxeg>	36:34:39:31	0	0.97	3	-	[ee:ef:eg:fg]	SSR
286	b475877327	2	58.543	2	27303643	<nnxnp>	65:75	0	0.71	1	-	[nn:np]	RosBREEDSNP_SNP_TC_27303643_Lg2_02271_MAF40_MDP0000305756_exon1
287	b475875844	2	58.831	2	29827721	<nnxnp>	66:74	0	0.46	1	-	[nn:np]	RosBREEDSNP_SNP_TG_29827721_Lg2_MDP0000556302_MAF30_MDP0000556302_exon1
288	b475875847	2	58.831	2	29828059	<nnxnp>	66:74	0	0.46	1	-	[nn:np]	RosBREEDSNP_SNP_GT_29828059_Lg2_MDP0000556302_MAF30_MDP0000556302_exon1
289	b475875851	2	59.622	2	30846235	<nnxnp>	67:73	0	0.26	1	-	[nn:np]	RosBREEDSNP_SNP_GA_30846235_Lg2_263337_MAF20_263337_exon2
290	a475877340	2	60.457	2	32112556	<lmxll>	75:65	0	0.71	1	-	[ll:lm]	RosBREEDSNP_SNP_AG_32112556_Lg2_00022_MAF20_1651674_exon1
291	a475877355	2	61.04	2	33013805	<lmxll>	74:66	0	0.46	1	-	[ll:lm]	RosBREEDSNP_SNP_GA_33013805_Lg2_02223_MAF40_MDP0000310234_exon6
292	a475877360	2	61.351	2	33262034	<lmxll>	75:65	0	0.71	1	-	[ll:lm]	RosBREEDSNP_SNP_AC_33262034_Lg2_00629_MAF30_532453_exon1
293	a475883081	2	61.351	2	33257933	<lmxll>	75:65	0	0.71	1	-	[ll:lm]	RosBREEDSNP_SNP_TG_33257933_Lg2_00629_MAF30_1656170_exon2
294	c475882668	2	61.837	2	30347457	<hkxhk>	33:74:33	0	0.46	2	-	[hh:hk:kk]	GDsnp01251
295	c475877345	2	62.029	2	32168123	<hkxhk>	33:74:33	0	0.46	2	-	[hh:hk:kk]	RosBREEDSNP_SNP_GA_32168123_Lg2_00022_MAF30_1687463_exon3
296	b475877346	2	62.383	2	32171222	<nnxnp>	65:75	0	0.71	1	-	[nn:np]	RosBREEDSNP_SNP_CA_32171222_Lg2_00022_MAF40_980613_exon1
297	b475877347	2	62.383	2	32203002	<nnxnp>	65:75	0	0.71	1	-	[nn:np]	RosBREEDSNP_SNP_GT_32203002_Lg2_00022_MAF50_MDP0000225372_exon1
298	b475877348	2	62.383	2	32205884	<nnxnp>	65:75	0	0.71	1	-	[nn:np]	RosBREEDSNP_SNP_TG_32205884_Lg2_00022_MAF50_8727_exon1
299	b475877362	2	62.383	2	33275489	<nnxnp>	65:74	1	0.58	1	-	[nn:np]	RosBREEDSNP_SNP_TC_33275489_Lg2_00629_MAF20_MDP0000126888_exon2
300	CH05e03	2	62.577	SSR	SSR	<efxeg>	32:32:41:35	0	1.54	3	-	[ee:ef:eg:fg]	SSR
301	c475875862	2	62.783	2	32854243	<hkxhk>	34:74:32	0	0.51	2	-	[hh:hk:kk]	RosBREEDSNP_SNP_AC_32854243_Lg2_MDP0000185319_MAF20_MDP0000185319_exon1
302	c475875863	2	62.783	2	32854273	<hkxhk>	32:74:34	0	0.51	2	-	[hh:hk:kk]	RosBREEDSNP_SNP_CT_32854273_Lg2_MDP0000185319_MAF20_MDP0000185319_exon1
303	c475877352	2	63.117	2	32997136	<hkxhk>	31:75:34	0	0.84	2	-	[hh:hk:kk]	RosBREEDSNP_SNP_AG_32997136_Lg2_02223_MAF20_570205_exon1
304	c475877353	2	63.117	2	32999908	<hkxhk>	34:75:31	0	0.84	2	-	[hh:hk:kk]	RosBREEDSNP_SNP_CT_32999908_Lg2_02223_MAF50_1631749_exon1
305	b475877349	2	63.545	2	32974291	<nnxnp>	63:77	0	1.4	1	-	[nn:np]	RosBREEDSNP_SNP_CT_32974291_Lg2_02223_MAF30_283352_exon1
306	b475877368	2	66.987	2	33893725	<nnxnp>	66:74	0	0.46	1	-	[nn:np]	RosBREEDSNP_SNP_GT_33893725_Lg2_01349_MAF30_1649557_exon8
307	b475877370	2	66.987	2	33913553	<nnxnp>	66:74	0	0.46	1	-	[nn:np]	RosBREEDSNP_SNP_CT_33913553_Lg2_01349_MAF30_MDP0000811991_exon1
308	b475877374	2	66.987	2	34054741	<nnxnp>	66:74	0	0.46	1	-	[nn:np]	RosBREEDSNP_SNP_GA_34054741_Lg2_RosCOS1019_MAF50_MDP0000244330_exon4
309	b475877376	2	66.987	2	34169018	<nnxnp>	66:74	0	0.46	1	-	[nn:np]	RosBREEDSNP_SNP_TC_34169018_Lg2_RosCOS2050_MAF30_MDP0000161525_exon1
310	b475877382	2	66.987	2	34225113	<nnxnp>	66:74	0	0.46	1	-	[nn:np]	RosBREEDSNP_SNP_AC_34225113_Lg2_00624_MAF40_1624980_exon2
311	b475877383	2	66.987	2	34228187	<nnxnp>	66:74	0	0.46	1	-	[nn:np]	RosBREEDSNP_SNP_AG_34228187_Lg2_00624_MAF20_146458_exon1
312	b475877384	2	66.987	2	34231106	<nnxnp>	66:74	0	0.46	1	-	[nn:np]	RosBREEDSNP_SNP_GA_34231106_Lg2_00624_MAF10_849393_exon1
313	b475877385	2	66.987	2	34233785	<nnxnp>	66:74	0	0.46	1	-	[nn:np]	RosBREEDSNP_SNP_AG_34233785_Lg2_00624_MAF20_983148_exon1
314	b475882672	2	66.987	2	33913022	<nnxnp>	66:74	0	0.46	1	-	[nn:np]	GDsnp01349
315	b475877417	2	67.453	2	36478711	<nnxnp>	67:72	1	0.18	1	-	[nn:np]	RosBREEDSNP_SNP_CT_36478711_Lg2_00669_MAF10_MDP0000164775_exon2
316	c475875873	2	70.674	2	35446282	<hkxhk>	34:72:34	0	0.11	2	-	[hh:hk:kk]	RosBREEDSNP_SNP_TC_35446282_Lg2_155393_MAF10_155393_exon2
317	c475882674	2	70.674	2	35506233	<hkxhk>	34:72:34	0	0.11	2	-	[hh:hk:kk]	GDsnp00267
318	SAmsEB134278.z	2	70.674	SSR	SSR	<hkxhk>	34:72:34	0	0.11	2	-	[hh:hk:kk]	SSR
319	c475879037	2	71.384	8	10502302	<hkxhk>	34:72:34	0	0.11	2	-	[hh:hk:kk]	RosBREEDSNP_SNP_CA_10502302_Lg8_snpCO066276_MAF20_522254_exon1
320	c475883457	2	72.208	2	36217156	<hkxhk>	35:73:32	0	0.39	2	-	[hh:hk:kk]	RosBREEDSNP_SNP_CT_36217156_Lg2_00914_MAF50_266158_exon1
321	c475877403	2	72.569	2	36331759	<hkxhk>	31:74:35	0	0.69	2	-	[hh:hk:kk]	RosBREEDSNP_SNP_TG_36331759_Lg2_01322_MAF20_MDP0000707672_exon2
322	c475877406	2	72.569	2	36357685	<hkxhk>	31:74:35	0	0.69	2	-	[hh:hk:kk]	RosBREEDSNP_SNP_CA_36357685_Lg2_01322_MAF50_522361_exon2
323	c475877408	2	72.569	2	36362741	<hkxhk>	35:74:31	0	0.69	2	-	[hh:hk:kk]	RosBREEDSNP_SNP_GA_36362741_Lg2_01322_MAF40_1677560_exon1
324	b475877424	2	73.373	2	38016824	<nnxnp>	67:73	0	0.26	1	-	[nn:np]	RosBREEDSNP_SNP_AC_38016824_Lg2_10007_MAF50_MDP0000780001_exon1
325	c475876379	2	74.065	13	2802467	<hkxhk>	32:72:36	0	0.34	2	-	[hh:hk:kk]	RosBREEDSNP_SNP_GA_2802467_Lg13_211756_MAF40_211756_exon1
326	c475876380	2	74.065	13	2802483	<hkxhk>	32:72:36	0	0.34	2	-	[hh:hk:kk]	RosBREEDSNP_SNP_CA_2802483_Lg13_211756_MAF40_211756_exon1
327	c475877413	2	74.065	2	36462247	<hkxhk>	36:72:32	0	0.34	2	-	[hh:hk:kk]	RosBREEDSNP_SNP_TC_36462247_Lg2_00669_MAF50_262678_exon2
328	c475877414	2	74.065	2	36465694	<hkxhk>	32:72:36	0	0.34	2	-	[hh:hk:kk]	RosBREEDSNP_SNP_GA_36465694_Lg2_00669_MAF40_MDP0000265993_exon7
329	c475877416	2	74.065	2	36473196	<hkxhk>	32:72:36	0	0.34	2	-	[hh:hk:kk]	RosBREEDSNP_SNP_CT_36473196_Lg2_00669_MAF30_MDP0000265993_exon1
330	c475877419	2	74.065	2	36492148	<hkxhk>	36:72:32	0	0.34	2	-	[hh:hk:kk]	RosBREEDSNP_SNP_TC_36492148_Lg2_00669_MAF50_MDP0000138033_exon10
331	c475877420	2	74.065	2	37999186	<hkxhk>	36:72:32	0	0.34	2	-	[hh:hk:kk]	RosBREEDSNP_SNP_AC_37999186_Lg2_10007_MAF30_514932_exon1
332	c475877422	2	74.065	2	38008622	<hkxhk>	36:72:32	0	0.34	2	-	[hh:hk:kk]	RosBREEDSNP_SNP_AG_38008622_Lg2_10007_MAF30_1629148_exon1
333	c475882675	2	74.065	2	36217894	<hkxhk>	36:72:32	0	0.34	2	-	[hh:hk:kk]	GDsnp00914
334	c475882678	2	74.065	2	38041617	<hkxhk>	32:72:36	0	0.34	2	-	[hh:hk:kk]	GDsnp10007
335	c475877432	2	76.335	2	38977655	<hkxhk>	32:70:38	0	0.51	2	-	[hh:hk:kk]	RosBREEDSNP_SNP_AG_38977655_Lg2_00995_MAF40_487282_exon1
336	c475877434	2	76.335	2	39010781	<hkxhk>	38:70:32	0	0.51	2	-	[hh:hk:kk]	RosBREEDSNP_SNP_AG_39010781_Lg2_00995_MAF50_262964_exon3
337	c475877435	2	76.335	2	39014029	<hkxhk>	38:70:32	0	0.51	2	-	[hh:hk:kk]	RosBREEDSNP_SNP_TC_39014029_Lg2_00995_MAF50_MDP0000215541_exon1
338	b475877428	2	77.09	2	38921890	<nnxnp>	65:75	0	0.71	1	-	[nn:np]	RosBREEDSNP_SNP_CT_38921890_Lg2_00995_MAF20_520403_exon1
339	c475877441	2	77.374	2	39497984	<hkxhk>	33:67:40	0	0.96	2	-	[hh:hk:kk]	RosBREEDSNP_SNP_AG_39497984_Lg2_00167_MAF50_1631668_exon6
340	c475877442	2	77.374	2	39505783	<hkxhk>	33:67:40	0	0.96	2	-	[hh:hk:kk]	RosBREEDSNP_SNP_CT_39505783_Lg2_00167_MAF20_MDP0000862491_exon1
341	c475877443	2	77.374	2	39523918	<hkxhk>	33:67:40	0	0.96	2	-	[hh:hk:kk]	RosBREEDSNP_SNP_TC_39523918_Lg2_00167_MAF40_521654_exon1
342	c475877444	2	77.374	2	39526012	<hkxhk>	40:67:33	0	0.96	2	-	[hh:hk:kk]	RosBREEDSNP_SNP_GA_39526012_Lg2_00167_MAF50_1641137_exon4
343	NZmsEB107305.z	2	78.276	SSR	SSR	<efxeg>	34:31:34:41	0	1.54	3	-	[ee:ef:eg:fg]	SSR
344	a475877452	2	79.641	2	40085225	<lmxll>	70:70	0	0	1	-	[ll:lm]	RosBREEDSNP_SNP_CA_40085225_Lg2_02535_MAF40_MDP0000320988_exon20
345	a475877453	2	79.641	2	40092827	<lmxll>	70:70	0	0	1	-	[ll:lm]	RosBREEDSNP_SNP_CA_40092827_Lg2_02535_MAF40_MDP0000258051_exon1
346	a475882681	2	79.641	2	40090042	<lmxll>	70:70	0	0	1	-	[ll:lm]	GDsnp02535
350	b475877471	3	0	3	744263	<nnxnp>	75:65	0	0.71	1	-	[nn:np]	RosBREEDSNP_SNP_GA_744263_Lg3_RosCOS2149_MAF10_476168_exon1
351	b475877481	3	1.284	3	1035920	<nnxnp>	75:65	0	0.71	1	-	[nn:np]	RosBREEDSNP_SNP_AG_1035920_Lg3_00506_MAF50_MDP0000302258_exon1
352	b475877488	3	1.284	3	1122860	<nnxnp>	75:65	0	0.71	1	-	[nn:np]	RosBREEDSNP_SNP_AG_1122860_Lg3_00866_MAF20_422432_exon2
353	b475882683	3	1.96	3	1143761	<nnxnp>	76:64	0	1.03	1	-	[nn:np]	GDsnp00866
354	c475877476	3	2.625	3	999208	<hkxhk>	30:73:37	0	0.96	2	-	[hh:hk:kk]	RosBREEDSNP_SNP_TC_999208_Lg3_00506_MAF40_45662_exon1
355	c475877482	3	2.625	3	1057933	<hkxhk>	37:73:30	0	0.96	2	-	[hh:hk:kk]	RosBREEDSNP_SNP_GA_1057933_Lg3_00506_MAF50_38325_exon2
356	c475883713	3	2.835	3	1142062	<hkxhk>	37:74:29	0	1.37	2	-	[hh:hk:kk]	RosBREEDSNP_SNP_TC_1142062_Lg3_00866_MAF50_MDP0000268101_exon2
357	b475880795	3	3.135	13	9231786	<nnxnp>	74:66	0	0.46	1	-	[nn:np]	RosBREEDSNP_SNP_TC_9231786_Lg13_01742_MAF50_MDP0000597190_exon1
358	b475877500	3	3.135	3	1759940	<nnxnp>	74:66	0	0.46	1	-	[nn:np]	RosBREEDSNP_SNP_GA_1759940_Lg3_EB140229_MAF40_751059_exon1
359	b475877493	3	3.135	3	1625242	<nnxnp>	74:66	0	0.46	1	-	[nn:np]	RosBREEDSNP_SNP_CT_1625242_Lg3_EH034548_MAF20_1688644_exon1
360	b475877497	3	3.135	3	1741931	<nnxnp>	74:66	0	0.46	1	-	[nn:np]	RosBREEDSNP_SNP_TC_1741931_Lg3_EB140229_MAF40_MDP0000190972_exon3
361	b475877495	3	3.322	3	1646354	<nnxnp>	74:66	0	0.46	1	-	[nn:np]	RosBREEDSNP_SNP_CA_1646354_Lg3_EH034548_MAF50_1686875_exon1
362	CH03e03	3	3.769	SSR	SSR	<efxeg>	36:40:35:29	0	1.77	3	-	[ee:ef:eg:fg]	SSR
363	a475877464	3	4.18	3	693011	<lmxll>	73:67	0	0.26	1	-	[ll:lm]	RosBREEDSNP_SNP_AC_693011_Lg3_RosCOS2149_MAF50_30133_exon2
364	a475877465	3	4.18	3	705112	<lmxll>	73:67	0	0.26	1	-	[ll:lm]	RosBREEDSNP_SNP_CT_705112_Lg3_RosCOS2149_MAF30_1661159_exon2
365	a475877466	3	4.18	3	708042	<lmxll>	73:67	0	0.26	1	-	[ll:lm]	RosBREEDSNP_SNP_AG_708042_Lg3_RosCOS2149_MAF40_270922_exon1
366	a475877469	3	4.18	3	721363	<lmxll>	73:67	0	0.26	1	-	[ll:lm]	RosBREEDSNP_SNP_CT_721363_Lg3_RosCOS2149_MAF30_887355_exon2
367	a475878601	3	4.18	6	17369578	<lmxll>	73:67	0	0.26	1	-	[ll:lm]	RosBREEDSNP_SNP_TG_17369578_Lg6_RosCOS414_MAF40_MDP0000305054_exon1
368	a475878603	3	4.18	6	17378070	<lmxll>	73:67	0	0.26	1	-	[ll:lm]	RosBREEDSNP_SNP_AC_17378070_Lg6_RosCOS414_MAF50_1662541_exon2
369	a475878606	3	4.18	6	17413085	<lmxll>	73:67	0	0.26	1	-	[ll:lm]	RosBREEDSNP_SNP_CA_17413085_Lg6_RosCOS414_MAF30_491701_exon2
370	c475877512	3	4.555	3	2462827	<hkxhk>	31:72:37	0	0.63	2	-	[hh:hk:kk]	RosBREEDSNP_SNP_GA_2462827_Lg3_RosCOS1398_MAF30_1667504_exon1
371	a475877474	3	5.09	3	994373	<lmxll>	72:68	0	0.11	1	-	[ll:lm]	RosBREEDSNP_SNP_AC_994373_Lg3_00506_MAF40_MDP0000137429_exon1
372	a475877473	3	5.393	3	982733	<lmxll>	72:68	0	0.11	1	-	[ll:lm]	RosBREEDSNP_SNP_CT_982733_Lg3_00506_MAF30_MDP0000198677_exon1
373	a475877489	3	5.393	3	1131825	<lmxll>	72:68	0	0.11	1	-	[ll:lm]	RosBREEDSNP_SNP_AG_1131825_Lg3_00866_MAF50_MDP0000151511_exon2
374	a475877490	3	5.393	3	1137420	<lmxll>	72:68	0	0.11	1	-	[ll:lm]	RosBREEDSNP_SNP_GT_1137420_Lg3_00866_MAF40_499356_exon1
375	a475877506	3	6.077	3	1989584	<lmxll>	71:69	0	0.03	1	-	[ll:lm]	RosBREEDSNP_SNP_AG_1989584_Lg3_RosCOS1698_MAF40_1647014_exon1
376	a475877508	3	6.077	3	1996499	<lmxll>	71:69	0	0.03	1	-	[ll:lm]	RosBREEDSNP_SNP_TC_1996499_Lg3_RosCOS1698_MAF30_1627375_exon5
377	a475877509	3	6.077	3	2030123	<lmxll>	71:69	0	0.03	1	-	[ll:lm]	RosBREEDSNP_SNP_CT_2030123_Lg3_RosCOS1698_MAF50_1684987_exon3
378	c475878136	3	6.742	5	775434	<hkxhk>	39:70:31	0	0.91	2	-	[hh:hk:kk]	RosBREEDSNP_SNP_TC_775434_Lg5_00460_MAF10_MDP0000214655_exon1
379	a475877526	3	6.911	3	2659646	<lmxll>	71:69	0	0.03	1	-	[ll:lm]	RosBREEDSNP_SNP_CT_2659646_Lg3_02300_MAF40_1678362_exon5
380	a475882684	3	6.911	3	2634665	<lmxll>	71:69	0	0.03	1	-	[ll:lm]	GDsnp02300
381	IPPN15	3	7.922	SSR	SSR	<efxeg>	38:39:32:31	0	1.43	3	-	[ee:ef:eg:fg]	SSR
382	SAmsEE663746	3	9.678	SSR	SSR	<efxeg>	40:39:31:30	0	2.34	3	-	[ee:ef:eg:fg]	SSR
383	b475877538	3	10.407	3	4825671	<nnxnp>	79:61	0	2.31	1	-	[nn:np]	RosBREEDSNP_SNP_TC_4825671_Lg3_00276_MAF20_1630049_exon6
384	c475877531	3	10.677	3	3834966	<hkxhk>	40:72:28	0	2.17	2	-	[hh:hk:kk]	RosBREEDSNP_SNP_TC_3834966_Lg3_00124_MAF40_1646586_exon1
385	a475877535	3	11.869	3	3879835	<lmxll>	72:68	0	0.11	1	-	[ll:lm]	RosBREEDSNP_SNP_GA_3879835_Lg3_00124_MAF10_761908_exon1
386	a475882685	3	11.869	3	3863841	<lmxll>	72:68	0	0.11	1	-	[ll:lm]	GDsnp00124
387	c475877543	3	12.01	3	5147567	<hkxhk>	38:72:30	0	1.03	2	-	[hh:hk:kk]	RosBREEDSNP_SNP_TC_5147567_Lg3_01957_MAF40_369767_exon2
388	b475882687	3	12.583	3	5160460	<nnxnp>	79:61	0	2.31	1	-	[nn:np]	GDsnp01957
389	a475882686	3	13.025	3	4789586	<lmxll>	70:70	0	0	1	-	[ll:lm]	GDsnp00276
390	a475883878	3	13.025	3	5111953	<lmxll>	70:70	0	0	1	-	[ll:lm]	RosBREEDSNP_SNP_GA_5111953_Lg3_01957_MAF20_MDP0000389025_exon1
391	c475877554	3	13.301	3	5949706	<hkxhk>	38:69:32	1	0.53	2	-	[hh:hk:kk]	RosBREEDSNP_SNP_CA_5949706_Lg3_01263_MAF50_581465_exon1
392	c475877555	3	13.301	3	5968340	<hkxhk>	38:70:32	0	0.51	2	-	[hh:hk:kk]	RosBREEDSNP_SNP_TC_5968340_Lg3_01263_MAF50_20343_exon1
393	c475877556	3	13.301	3	6162720	<hkxhk>	38:70:32	0	0.51	2	-	[hh:hk:kk]	RosBREEDSNP_SNP_GA_6162720_Lg3_00073_MAF20_1629415_exon4
394	c475883463	3	13.301	3	6212477	<hkxhk>	32:70:38	0	0.51	2	-	[hh:hk:kk]	RosBREEDSNP_SNP_CA_6212477_Lg3_00073_MAF40_1667405_exon2
395	b475877548	3	13.345	3	5919470	<nnxnp>	78:62	0	1.83	1	-	[nn:np]	RosBREEDSNP_SNP_CT_5919470_Lg3_01263_MAF10_MDP0000144728_exon3
396	b475877563	3	13.345	3	6543192	<nnxnp>	78:62	0	1.83	1	-	[nn:np]	RosBREEDSNP_SNP_AC_6543192_Lg3_01921_MAF10_MDP0000901621_exon1
397	b475877549	3	13.345	3	5923532	<nnxnp>	78:62	0	1.83	1	-	[nn:np]	RosBREEDSNP_SNP_CT_5923532_Lg3_01263_MAF30_1677920_exon1
398	b475877561	3	13.345	3	6242616	<nnxnp>	78:62	0	1.83	1	-	[nn:np]	RosBREEDSNP_SNP_GA_6242616_Lg3_00073_MAF30_1679536_exon2
399	b475883461	3	13.345	3	6160259	<nnxnp>	75:59	6	1.91	1	-	[nn:np]	RosBREEDSNP_SNP_CA_6160259_Lg3_00073_MAF20_1653735_exon1
400	b475882688	3	13.345	3	5945886	<nnxnp>	78:62	0	1.83	1	-	[nn:np]	GDsnp01263
401	SAmsCN495857	3	13.357	SSR	SSR	<hkxhk>	32:70:38	0	0.51	2	-	[hh:hk:kk]	SSR
402	c475877565	3	14.36	3	6561113	<hkxhk>	37:73:30	0	0.96	2	-	[hh:hk:kk]	RosBREEDSNP_SNP_CT_6561113_Lg3_01921_MAF40_962276_exon1
403	a475877550	3	14.375	3	5926913	<lmxll>	68:72	0	0.11	1	-	[ll:lm]	RosBREEDSNP_SNP_GA_5926913_Lg3_01263_MAF30_1673590_exon1
404	c475877576	3	16.595	3	7171067	<hkxhk>	33:75:32	0	0.73	2	-	[hh:hk:kk]	RosBREEDSNP_SNP_AG_7171067_Lg3_01493_MAF50_357233_exon1
405	c475883241	3	16.595	3	7164921	<hkxhk>	32:75:33	0	0.73	2	-	[hh:hk:kk]	RosBREEDSNP_SNP_AG_7164921_Lg3_01493_MAF40_MDP0000293124_exon1
406	CH03g07	3	17.17	SSR	SSR	<efxeg>	33:43:32:32	0	2.46	3	-	[ee:ef:eg:fg]	SSR
407	b475877582	3	19.135	3	8479706	<nnxnp>	75:65	0	0.71	1	-	[nn:np]	RosBREEDSNP_SNP_AG_8479706_Lg3_RosCOS3572_MAF20_261566_exon1
408	b475877584	3	19.135	3	8507285	<nnxnp>	75:65	0	0.71	1	-	[nn:np]	RosBREEDSNP_SNP_AG_8507285_Lg3_RosCOS3572_MAF20_793561_exon1
409	b475883880	3	19.135	3	8503130	<nnxnp>	75:65	0	0.71	1	-	[nn:np]	RosBREEDSNP_SNP_CT_8503130_Lg3_RosCOS3572_MAF40_6179_exon1
410	a475877572	3	19.735	3	7146440	<lmxll>	65:75	0	0.71	1	-	[ll:lm]	RosBREEDSNP_SNP_AG_7146440_Lg3_01493_MAF20_MDP0000315272_exon4
411	a475877573	3	19.735	3	7151129	<lmxll>	65:75	0	0.71	1	-	[ll:lm]	RosBREEDSNP_SNP_GA_7151129_Lg3_01493_MAF50_163326_exon3
412	c475877603	3	24.459	3	9532664	<hkxhk>	31:75:34	0	0.84	2	-	[hh:hk:kk]	RosBREEDSNP_SNP_CT_9532664_Lg3_02195_MAF50_MDP0000680806_exon1
413	c475883061	3	24.459	3	9544220	<hkxhk>	34:75:31	0	0.84	2	-	[hh:hk:kk]	RosBREEDSNP_SNP_AG_9544220_Lg3_02195_MAF50_1685314_exon2
414	a475877583	3	24.544	3	8499613	<lmxll>	63:77	0	1.4	1	-	[ll:lm]	RosBREEDSNP_SNP_TG_8499613_Lg3_RosCOS3572_MAF40_MDP0000672480_exon1
415	a475877586	3	24.544	3	8516804	<lmxll>	63:77	0	1.4	1	-	[ll:lm]	RosBREEDSNP_SNP_CT_8516804_Lg3_RosCOS3572_MAF30_324882_exon1
416	a475877590	3	25.056	3	9096623	<lmxll>	64:76	0	1.03	1	-	[ll:lm]	RosBREEDSNP_SNP_GA_9096623_Lg3_RosCOS449_MAF30_MDP0000194114_exon5
417	a475877591	3	25.056	3	9099550	<lmxll>	64:76	0	1.03	1	-	[ll:lm]	RosBREEDSNP_SNP_AG_9099550_Lg3_RosCOS449_MAF20_MDP0000194114_exon8
418	a475877600	3	25.056	3	9496433	<lmxll>	64:76	0	1.03	1	-	[ll:lm]	RosBREEDSNP_SNP_GA_9496433_Lg3_02195_MAF30_1675854_exon1
419	a475877593	3	25.056	3	9104035	<lmxll>	64:76	0	1.03	1	-	[ll:lm]	RosBREEDSNP_SNP_TC_9104035_Lg3_RosCOS449_MAF40_MDP0000739342_exon1
421	a475877592	3	25.056	3	9101679	<lmxll>	64:76	0	1.03	1	-	[ll:lm]	RosBREEDSNP_SNP_TC_9101679_Lg3_RosCOS449_MAF30_519186_exon1
422	a475877594	3	25.056	3	9121744	<lmxll>	64:76	0	1.03	1	-	[ll:lm]	RosBREEDSNP_SNP_AG_9121744_Lg3_RosCOS449_MAF10_491206_exon2
423	NZmsCN892357.x	3	25.056	SSR	SSR	<lmxll>	64:76	0	1.03	1	-	[ll:lm]	SSR
424	c475877605	3	26.184	3	9950780	<hkxhk>	35:76:29	0	1.54	2	-	[hh:hk:kk]	RosBREEDSNP_SNP_TG_9950780_Lg3_01990_MAF20_1650542_exon1
425	c475877609	3	26.184	3	9966749	<hkxhk>	29:76:35	0	1.54	2	-	[hh:hk:kk]	RosBREEDSNP_SNP_GA_9966749_Lg3_01990_MAF10_266458_exon1
426	c475877610	3	26.184	3	9974411	<hkxhk>	35:74:29	2	1.25	2	-	[hh:hk:kk]	RosBREEDSNP_SNP_TC_9974411_Lg3_01990_MAF40_MDP0000186984_exon1
427	Hi03d06	3	26.824	SSR	SSR	<efxeg>	23:37:39:34	7	4.59	3	-	[ee:ef:eg:fg]	SSR
428	a475877612	3	28.072	3	10498941	<lmxll>	61:79	0	2.31	1	-	[ll:lm]	RosBREEDSNP_SNP_GT_10498941_Lg3_00194_MAF10_MDP0000276307_exon2
429	c475877614	3	28.381	3	10506816	<hkxhk>	34:79:27	0	3.01	2	-	[hh:hk:kk]	RosBREEDSNP_SNP_AC_10506816_Lg3_00194_MAF30_MDP0000322025_exon1
430	c475877615	3	28.381	3	10518958	<hkxhk>	34:79:27	0	3.01	2	-	[hh:hk:kk]	RosBREEDSNP_SNP_TG_10518958_Lg3_00194_MAF10_109422_exon1
431	a475882695	3	29.015	3	10704011	<lmxll>	59:81	0	3.46	1	-	[ll:lm]	GDsnp00874
432	c475881543	3	29.23	15	28413370	<hkxhk>	25:81:34	0	4.61	2	-	[hh:hk:kk]	RosBREEDSNP_SNP_CA_28413370_Lg15_RosCOS3315_MAF50_368974_exon1
433	c475877619	3	29.23	3	10663755	<hkxhk>	25:81:34	0	4.61	2	-	[hh:hk:kk]	RosBREEDSNP_SNP_CT_10663755_Lg3_00874_MAF40_MDP0000247488_exon4
434	c475877620	3	29.23	3	10665941	<hkxhk>	25:81:34	0	4.61	2	-	[hh:hk:kk]	RosBREEDSNP_SNP_GA_10665941_Lg3_00874_MAF40_1645510_exon1
435	c475882694	3	29.23	3	10548612	<hkxhk>	25:81:34	0	4.61	2	-	[hh:hk:kk]	GDsnp00194
436	b475877613	3	29.411	3	10504649	<nnxnp>	72:68	0	0.11	1	-	[nn:np]	RosBREEDSNP_SNP_TG_10504649_Lg3_00194_MAF40_262232_exon1
437	b475883054	3	29.411	3	10707191	<nnxnp>	72:68	0	0.11	1	-	[nn:np]	RosBREEDSNP_SNP_GA_10707191_Lg3_00874_MAF50_1649316_exon1
438	a475881539	3	29.767	15	28399563	<lmxll>	60:80	0	2.86	1	-	[ll:lm]	RosBREEDSNP_SNP_CT_28399563_Lg15_RosCOS3315_MAF30_254499_exon3
439	a475881542	3	29.767	15	28411102	<lmxll>	60:80	0	2.86	1	-	[ll:lm]	RosBREEDSNP_SNP_CT_28411102_Lg15_RosCOS3315_MAF30_187882_exon1
440	c475882696	3	31.159	3	11554199	<hkxhk>	35:80:25	0	4.29	2	-	[hh:hk:kk]	GDsnp02220
441	a475877627	3	31.435	3	11549009	<lmxll>	60:80	0	2.86	1	-	[ll:lm]	RosBREEDSNP_SNP_AG_11549009_Lg3_02220_MAF50_MDP0000150520_exon2
442	a475877628	3	31.435	3	11552808	<lmxll>	60:80	0	2.86	1	-	[ll:lm]	RosBREEDSNP_SNP_CT_11552808_Lg3_02220_MAF20_MDP0000197315_exon2
443	c475877631	3	32.131	3	11933435	<hkxhk>	26:78:36	0	3.26	2	-	[hh:hk:kk]	RosBREEDSNP_SNP_CT_11933435_Lg3_01885_MAF20_MDP0000884780_exon1
444	c475877634	3	32.131	3	11994788	<hkxhk>	26:78:36	0	3.26	2	-	[hh:hk:kk]	RosBREEDSNP_SNP_TG_11994788_Lg3_01885_MAF30_511837_exon1
445	c475877640	3	33.399	3	12744729	<hkxhk>	37:79:24	0	4.73	2	-	[hh:hk:kk]	RosBREEDSNP_SNP_TG_12744729_Lg3_02020_MAF20_1619446_exon9
446	a475875880	3	34.54	3	13512352	<lmxll>	58:82	0	4.11	1	*	[ll:lm]	RosBREEDSNP_SNP_CT_13512352_Lg3_57248__57248_exon1
447	a475877641	3	34.54	3	12760479	<lmxll>	58:82	0	4.11	1	*	[ll:lm]	RosBREEDSNP_SNP_GA_12760479_Lg3_02020_MAF50_1633838_exon4
448	a475877643	3	34.54	3	14450622	<lmxll>	58:82	0	4.11	1	*	[ll:lm]	RosBREEDSNP_SNP_TC_14450622_Lg3_01124_MAF30_1643213_exon2
449	a475877644	3	34.54	3	14457107	<lmxll>	58:82	0	4.11	1	*	[ll:lm]	RosBREEDSNP_SNP_GA_14457107_Lg3_01124_MAF40_MDP0000155390_exon1
450	a475882698	3	34.54	3	12732490	<lmxll>	58:82	0	4.11	1	*	[ll:lm]	GDsnp02020
451	b475877642	3	34.909	3	14445035	<nnxnp>	68:72	0	0.11	1	-	[nn:np]	RosBREEDSNP_SNP_GA_14445035_Lg3_01124_MAF50_530134_exon1
452	b475882699	3	34.909	3	14444935	<nnxnp>	68:72	0	0.11	1	-	[nn:np]	GDsnp01124
453	a475883017	3	36.078	3	18399291	<lmxll>	60:80	0	2.86	1	-	[ll:lm]	RosBREEDSNP_SNP_CT_18399291_Lg3_02690_MAF20_MDP0000659822_exon1
454	a475875881	3	36.078	3	16704372	<lmxll>	60:80	0	2.86	1	-	[ll:lm]	RosBREEDSNP_SNP_AG_16704372_Lg3_14441__14441_exon1
455	a475875883	3	36.078	3	16704479	<lmxll>	60:80	0	2.86	1	-	[ll:lm]	RosBREEDSNP_SNP_TG_16704479_Lg3_14441_MAF40_14441_exon1
456	a475877648	3	36.078	3	15329250	<lmxll>	60:80	0	2.86	1	-	[ll:lm]	RosBREEDSNP_SNP_GA_15329250_Lg3_02546_MAF20_MDP0000316658_exon2
457	a475877653	3	36.078	3	16948009	<lmxll>	60:80	0	2.86	1	-	[ll:lm]	RosBREEDSNP_SNP_AC_16948009_Lg3_00921_MAF50_1682392_exon1
458	a475877661	3	36.078	3	18379820	<lmxll>	60:80	0	2.86	1	-	[ll:lm]	RosBREEDSNP_SNP_CT_18379820_Lg3_02690_MAF20_MDP0000522401_exon2
459	a475877651	3	36.078	3	15369623	<lmxll>	60:80	0	2.86	1	-	[ll:lm]	RosBREEDSNP_SNP_AG_15369623_Lg3_02546_MAF40_1618444_exon2
460	a475882702	3	36.078	3	18365093	<lmxll>	60:80	0	2.86	1	-	[ll:lm]	GDsnp02690
461	a475878169	3	36.078	5	4137152	<lmxll>	60:80	0	2.86	1	-	[ll:lm]	RosBREEDSNP_SNP_TG_4137152_Lg5_01566_MAF30_MDP0000802026_exon5
462	a475882700	3	36.078	3	15369230	<lmxll>	60:80	0	2.86	1	-	[ll:lm]	GDsnp02546
463	b475882705	3	36.307	3	22040001	<nnxnp>	68:72	0	0.11	1	-	[nn:np]	GDsnp02644
464	b475877075	3	36.307	2	5087209	<nnxnp>	68:72	0	0.11	1	-	[nn:np]	RosBREEDSNP_SNP_GA_5087209_Lg2_00077_MAF10_1643409_exon2
465	b475877668	3	36.307	3	18978889	<nnxnp>	68:72	0	0.11	1	-	[nn:np]	RosBREEDSNP_SNP_GA_18978889_Lg3_02804_MAF50_501695_exon2
466	b475879667	3	36.307	10	8877299	<nnxnp>	68:72	0	0.11	1	-	[nn:np]	RosBREEDSNP_SNP_TC_8877299_Lg10_RosCOS3083_MAF40_908323_exon1
467	b475877675	3	36.976	3	23257985	<nnxnp>	67:73	0	0.26	1	-	[nn:np]	RosBREEDSNP_SNP_CT_23257985_Lg3_snpEB148130_MAF40_MDP0000171430_exon1
468	c475882704	3	37.291	3	18982239	<hkxhk>	25:76:39	0	3.83	2	-	[hh:hk:kk]	GDsnp02804
469	b475877678	3	37.633	3	23281968	<nnxnp>	66:74	0	0.46	1	-	[nn:np]	RosBREEDSNP_SNP_CA_23281968_Lg3_00663_MAF40_MDP0000270873_exon4
470	b475877683	3	37.633	3	23354406	<nnxnp>	66:74	0	0.46	1	-	[nn:np]	RosBREEDSNP_SNP_CT_23354406_Lg3_00663_MAF30_396803_exon1
471	b475877687	3	38.331	3	24102468	<nnxnp>	67:73	0	0.26	1	-	[nn:np]	RosBREEDSNP_SNP_TC_24102468_Lg3_01728_MAF40_1669728_exon1
472	b475877688	3	38.331	3	24105196	<nnxnp>	67:73	0	0.26	1	-	[nn:np]	RosBREEDSNP_SNP_TC_24105196_Lg3_01728_MAF40_MDP0000168162_exon2
473	b475877689	3	38.331	3	24111076	<nnxnp>	67:73	0	0.26	1	-	[nn:np]	RosBREEDSNP_SNP_CT_24111076_Lg3_01728_MAF50_MDP0000322019_exon3
474	b475877691	3	38.331	3	24121930	<nnxnp>	67:73	0	0.26	1	-	[nn:np]	RosBREEDSNP_SNP_AG_24121930_Lg3_01728_MAF50_621113_exon2
475	a475877681	3	38.519	3	23307044	<lmxll>	58:82	0	4.11	1	*	[ll:lm]	RosBREEDSNP_SNP_GA_23307044_Lg3_00663_MAF10_1632392_exon3
476	a475877682	3	38.519	3	23309867	<lmxll>	58:82	0	4.11	1	*	[ll:lm]	RosBREEDSNP_SNP_AC_23309867_Lg3_00663_MAF20_1664865_exon3
477	a475878988	3	38.519	8	6296459	<lmxll>	58:82	0	4.11	1	*	[ll:lm]	RosBREEDSNP_SNP_TC_6296459_Lg8_RosCOS1254_MAF10_880275_exon1
478	a475881954	3	38.519	17	1331662	<lmxll>	58:82	0	4.11	1	*	[ll:lm]	RosBREEDSNP_SNP_GA_1331662_Lg17_00864_MAF10_1619924_exon2
479	EMPc107.y	3	39.347	SSR	SSR	<lmxll>	60:80	0	2.86	1	-	[ll:lm]	SSR
480	c475875820	3	42.205	2	16893667	<hkxhk>	25:76:39	0	3.83	2	-	[hh:hk:kk]	RosBREEDSNP_SNP_TC_16893667_Lg2_326357__326357_exon2
481	a475877714	3	42.341	3	25896512	<lmxll>	78:62	0	1.83	1	-	[ll:lm]	RosBREEDSNP_SNP_TC_25896512_Lg3_01642_MAF30_MDP0000239694_exon1
482	a475877716	3	42.341	3	25903444	<lmxll>	78:62	0	1.83	1	-	[ll:lm]	RosBREEDSNP_SNP_CA_25903444_Lg3_01642_MAF40_476883_exon1
483	a475877715	3	42.341	3	25900349	<lmxll>	78:62	0	1.83	1	-	[ll:lm]	RosBREEDSNP_SNP_TC_25900349_Lg3_01642_MAF50_1642190_exon4
484	a475877718	3	43.217	3	25941513	<lmxll>	77:63	0	1.4	1	-	[ll:lm]	RosBREEDSNP_SNP_AG_25941513_Lg3_01642_MAF50_1635441_exon1
485	a475877723	3	44.101	3	27219279	<lmxll>	76:64	0	1.03	1	-	[ll:lm]	RosBREEDSNP_SNP_CA_27219279_Lg3_01487_MAF30_1635193_exon1
486	a475882712	3	44.101	3	27191675	<lmxll>	76:64	0	1.03	1	-	[ll:lm]	GDsnp01487
487	c475877737	3	46.229	3	29382159	<hkxhk>	18:79:36	7	9.57	2	**	[hh:hk:kk]	RosBREEDSNP_SNP_CT_29382159_Lg3_02463_MAF50_MDP0000320790_exon3
488	a475884075	3	46.852	2	8087130	<lmxll>	77:63	0	1.4	1	-	[ll:lm]	RosBREED_SNP_TC_8087130_Lg2
489	a475877748	3	47.517	3	29843361	<lmxll>	76:64	0	1.03	1	-	[ll:lm]	RosBREEDSNP_SNP_CT_29843361_Lg3_01604_MAF50_1651320_exon3
490	a475877746	3	47.517	3	29674295	<lmxll>	76:64	0	1.03	1	-	[ll:lm]	RosBREEDSNP_SNP_GT_29674295_Lg3_01969_MAF50_919825_exon1
491	a475877750	3	47.517	3	29875324	<lmxll>	76:64	0	1.03	1	-	[ll:lm]	RosBREEDSNP_SNP_TC_29875324_Lg3_01604_MAF50_213139_exon2
492	a475877757	3	47.517	3	29946084	<lmxll>	76:64	0	1.03	1	-	[ll:lm]	RosBREEDSNP_SNP_CT_29946084_Lg3_01937_MAF50_1629511_exon2
493	c475877736	3	48.296	3	29370809	<hkxhk>	36:66:38	0	0.51	2	-	[hh:hk:kk]	RosBREEDSNP_SNP_CT_29370809_Lg3_02463_MAF30_1621936_exon9
494	c475877760	3	48.973	3	31095539	<hkxhk>	37:63:40	0	1.53	2	-	[hh:hk:kk]	RosBREEDSNP_SNP_AC_31095539_Lg3_01779_MAF30_MDP0000294017_exon13
495	c475877768	3	48.973	3	31160644	<hkxhk>	37:63:40	0	1.53	2	-	[hh:hk:kk]	RosBREEDSNP_SNP_AG_31160644_Lg3_01779_MAF30_535055_exon1
496	CN943340	3	50.358	SSR	SSR	<nnxnp>	66:74	0	0.46	1	-	[nn:np]	SSR
497	b475877762	3	50.929	3	31100089	<nnxnp>	67:73	0	0.26	1	-	[nn:np]	RosBREEDSNP_SNP_CT_31100089_Lg3_01779_MAF50_MDP0000294017_exon1
498	b475877764	3	50.929	3	31143040	<nnxnp>	67:73	0	0.26	1	-	[nn:np]	RosBREEDSNP_SNP_AG_31143040_Lg3_01779_MAF50_MDP0000140211_exon2
499	b475877767	3	50.929	3	31158484	<nnxnp>	67:73	0	0.26	1	-	[nn:np]	RosBREEDSNP_SNP_GT_31158484_Lg3_01779_MAF40_MDP0000251514_exon6
500	b475882718	3	50.929	3	31145334	<nnxnp>	67:73	0	0.26	1	-	[nn:np]	GDsnp01779
501	b475875890	3	51.568	3	31543437	<nnxnp>	68:72	0	0.11	1	-	[nn:np]	RosBREEDSNP_SNP_CT_31543437_Lg3_MDP0000678562_MAF40_MDP0000678562_exon1
502	a475877783	3	52.815	3	33665853	<lmxll>	77:63	0	1.4	1	-	[ll:lm]	RosBREEDSNP_SNP_TC_33665853_Lg3_01014_MAF30_MDP0000715079_exon1
503	a475882721	3	52.815	3	33671714	<lmxll>	77:63	0	1.4	1	-	[ll:lm]	GDsnp01014
504	b475884066	3	52.89	3	32129472	<nnxnp>	68:72	0	0.11	1	-	[nn:np]	RosBREED_SNP_TC_32129472_Lg3
505	b475880844	3	53.005	13	14390381	<nnxnp>	68:72	0	0.11	1	-	[nn:np]	RosBREEDSNP_SNP_GA_14390381_Lg13_00943_MAF10_845956_exon5
506	c475877785	3	53.731	3	33670772	<hkxhk>	41:65:34	0	1.41	2	-	[hh:hk:kk]	RosBREEDSNP_SNP_CA_33670772_Lg3_01014_MAF40_282614_exon1
507	c475877787	3	53.731	3	33676570	<hkxhk>	41:65:34	0	1.41	2	-	[hh:hk:kk]	RosBREEDSNP_SNP_CT_33676570_Lg3_01014_MAF50_1683154_exon2
508	CN854771	3	54.518	SSR	SSR	<lmxll>	75:63	2	1.04	1	-	[ll:lm]	SSR
509	a475877790	3	54.871	3	34431436	<lmxll>	76:64	0	1.03	1	-	[ll:lm]	RosBREEDSNP_SNP_AC_34431436_Lg3_02030_MAF20_MDP0000155220_exon12
510	b475877775	3	55.016	3	33280114	<nnxnp>	69:71	0	0.03	1	-	[nn:np]	RosBREEDSNP_SNP_AG_33280114_Lg3_01667_MAF20_1660953_exon1
511	b475882719	3	55.016	3	32743191	<nnxnp>	69:71	0	0.03	1	-	[nn:np]	GDsnp01329
512	b475883471	3	55.016	3	32731988	<nnxnp>	69:71	0	0.03	1	-	[nn:np]	RosBREEDSNP_SNP_CT_32731988_Lg3_01329_MAF30_471179_exon1
513	b475877781	3	55.659	3	33624662	<nnxnp>	70:70	0	0	1	-	[nn:np]	RosBREEDSNP_SNP_TG_33624662_Lg3_01014_MAF20_704104_exon1
514	b475877826	3	55.659	3	37556218	<nnxnp>	70:70	0	0	1	-	[nn:np]	RosBREEDSNP_SNP_GA_37556218_Lg3_01822_MAF50_MDP0000175559_exon3
515	b475881845	3	55.659	16	9141282	<nnxnp>	70:70	0	0	1	-	[nn:np]	RosBREEDSNP_SNP_GA_9141282_Lg16_01730_MAF30_1677781_exon1
516	b475882720	3	55.659	3	33325261	<nnxnp>	70:70	0	0	1	-	[nn:np]	GDsnp01667
517	c475877792	3	55.946	3	34439805	<hkxhk>	33:67:40	0	0.96	2	-	[hh:hk:kk]	RosBREEDSNP_SNP_AG_34439805_Lg3_02030_MAF50_1676194_exon1
518	a475877802	3	57.011	3	36531985	<lmxll>	73:67	0	0.26	1	-	[ll:lm]	RosBREEDSNP_SNP_GA_36531985_Lg3_RosCOS1799_MAF10_1623791_exon2
519	c475877799	3	57.18	3	36475074	<hkxhk>	35:67:38	0	0.39	2	-	[hh:hk:kk]	RosBREEDSNP_SNP_CA_36475074_Lg3_RosCOS1799_MAF30_MDP0000264703_exon3
520	c475877801	3	57.18	3	36486314	<hkxhk>	38:67:35	0	0.39	2	-	[hh:hk:kk]	RosBREEDSNP_SNP_TG_36486314_Lg3_RosCOS1799_MAF40_MDP0000794885_exon4
521	b475877793	3	57.974	3	34442034	<nnxnp>	71:69	0	0.03	1	-	[nn:np]	RosBREEDSNP_SNP_GA_34442034_Lg3_02030_MAF40_MDP0000149890_exon2
522	b475877795	3	57.974	3	34459777	<nnxnp>	71:69	0	0.03	1	-	[nn:np]	RosBREEDSNP_SNP_AG_34459777_Lg3_02030_MAF40_MDP0000286021_exon3
523	b475882722	3	57.974	3	34469839	<nnxnp>	71:69	0	0.03	1	-	[nn:np]	GDsnp02030
524	HGA8b.x	3	59.071	SSR	SSR	<hkxhk>	39:68:33	0	0.63	2	-	[hh:hk:kk]	SSR
525	c475877810	3	59.26	3	36780856	<hkxhk>	34:67:39	0	0.61	2	-	[hh:hk:kk]	RosBREEDSNP_SNP_CA_36780856_Lg3_RosCOS3591_MAF50_1686094_exon2
526	MS14h03	3	59.917	SSR	SSR	<nnxnp>	70:70	0	0	1	-	[nn:np]	SSR
527	c475877813	3	60.504	3	37069303	<hkxhk>	34:67:39	0	0.61	2	-	[hh:hk:kk]	RosBREEDSNP_SNP_TG_37069303_Lg3_00664_MAF40_MDP0000320472_exon4
528	c475877818	3	60.504	3	37110581	<hkxhk>	34:67:39	0	0.61	2	-	[hh:hk:kk]	RosBREEDSNP_SNP_AG_37110581_Lg3_00664_MAF50_497449_exon2
529	c475882723	3	60.504	3	37110259	<hkxhk>	39:67:34	0	0.61	2	-	[hh:hk:kk]	GDsnp00664
530	a475883886	3	60.569	3	37060927	<lmxll>	72:68	0	0.11	1	-	[ll:lm]	RosBREEDSNP_SNP_TC_37060927_Lg3_00664_MAF20_1663233_exon1
531	c475877824	3	62.259	3	37545191	<hkxhk>	35:72:33	0	0.17	2	-	[hh:hk:kk]	RosBREEDSNP_SNP_TC_37545191_Lg3_01822_MAF30_263823_exon1
532	c475877829	3	63.064	3	38241319	<hkxhk>	32:74:34	0	0.51	2	-	[hh:hk:kk]	RosBREEDSNP_SNP_GA_38241319_Lg3_snpCN897901_MAF40_44332_exon1
533	c475877830	3	63.064	3	38243554	<hkxhk>	34:74:32	0	0.51	2	-	[hh:hk:kk]	RosBREEDSNP_SNP_TG_38243554_Lg3_snpCN897901_MAF40_MDP0000267643_exon4
534	c475877831	3	63.554	3	38252402	<hkxhk>	33:73:34	0	0.27	2	-	[hh:hk:kk]	RosBREEDSNP_SNP_GA_38252402_Lg3_snpCN897901_MAF30_517711_exon2
535	c475877832	3	63.554	3	38255070	<hkxhk>	34:73:33	0	0.27	2	-	[hh:hk:kk]	RosBREEDSNP_SNP_TG_38255070_Lg3_snpCN897901_MAF50_405974_exon1
536	c475877837	3	63.554	3	38273471	<hkxhk>	33:73:34	0	0.27	2	-	[hh:hk:kk]	RosBREEDSNP_SNP_GA_38273471_Lg3_snpCN897901_MAF50_1683481_exon5
537	b475882726	3	63.974	3	38430686	<nnxnp>	74:66	0	0.46	1	-	[nn:np]	GDsnp00319
538	CV082898	3	64.481	SSR	SSR	<efxeg>	34:40:33:33	0	0.97	3	-	[ee:ef:eg:fg]	SSR
539	a475877835	3	64.798	3	38267677	<lmxll>	68:72	0	0.11	1	-	[ll:lm]	RosBREEDSNP_SNP_GA_38267677_Lg3_snpCN897901_MAF20_1688561_exon1
540	a475877840	3	65.304	3	38419350	<lmxll>	69:71	0	0.03	1	-	[ll:lm]	RosBREEDSNP_SNP_TC_38419350_Lg3_00319_MAF50_MDP0000270387_exon3
541	a475881218	3	65.304	14	33128436	<lmxll>	69:71	0	0.03	1	-	[ll:lm]	RosBREEDSNP_SNP_CT_33128436_Lg14_00023_MAF20_MDP0000702770_exon1
542	c475875898	3	65.612	3	39129145	<hkxhk>	37:70:33	0	0.23	2	-	[hh:hk:kk]	RosBREEDSNP_SNP_CT_39129145_Lg3_6910_MAF30_6910_exon1
543	c475875899	3	65.612	3	39129154	<hkxhk>	33:70:37	0	0.23	2	-	[hh:hk:kk]	RosBREEDSNP_SNP_AC_39129154_Lg3_6910_MAF30_6910_exon1
544	c475875900	3	65.612	3	39129174	<hkxhk>	37:70:33	0	0.23	2	-	[hh:hk:kk]	RosBREEDSNP_SNP_GT_39129174_Lg3_6910_MAF20_6910_exon1
545	c475882716	3	65.612	3	29885657	<hkxhk>	37:70:33	0	0.23	2	-	[hh:hk:kk]	GDsnp01604
546	CH03g12.y	3	66.027	SSR	SSR	<efxeg>	38:36:33:33	0	0.51	3	-	[ee:ef:eg:fg]	SSR
549	a475879456	4	0	9	17016860	<lmxll>	77:63	0	1.4	1	-	[ll:lm]	RosBREEDSNP_SNP_AG_17016860_Lg9_01648_MAF10_MDP0000272135_exon1
550	c475879457	4	2.368	9	17019224	<hkxhk>	29:74:37	0	1.37	2	-	[hh:hk:kk]	RosBREEDSNP_SNP_TC_17019224_Lg9_01648_MAF40_1684269_exon2
551	c475879454	4	2.683	9	17006922	<hkxhk>	37:75:28	0	1.87	2	-	[hh:hk:kk]	RosBREEDSNP_SNP_CT_17006922_Lg9_01648_MAF30_843944_exon1
552	c475879455	4	2.683	9	17012386	<hkxhk>	28:75:37	0	1.87	2	-	[hh:hk:kk]	RosBREEDSNP_SNP_AG_17012386_Lg9_01648_MAF50_53337_exon1
553	c475876175	4	3.629	9	16785423	<hkxhk>	30:72:38	0	1.03	2	-	[hh:hk:kk]	RosBREEDSNP_SNP_AG_16785423_Lg9_250957_MAF20_250957_exon2
554	CH04e02	4	4.015	SSR	SSR	<hkxhk>	38:69:32	1	0.53	2	-	[hh:hk:kk]	SSR
555	c475876524	4	6.976	15	13239431	<hkxhk>	35:71:34	0	0.04	2	-	[hh:hk:kk]	RosBREEDSNP_SNP_CT_13239431_Lg15_230036__230036_exon3
556	b475881416	4	7.273	15	13827555	<nnxnp>	68:72	0	0.11	1	-	[nn:np]	RosBREEDSNP_SNP_GT_13827555_Lg15_00863_MAF50_803290_exon2
557	b475876687	4	7.273	1	9983148	<nnxnp>	68:72	0	0.11	1	-	[nn:np]	RosBREEDSNP_SNP_GA_9983148_Lg1_RosCOS404_MAF40_MDP0000950390_exon1
558	b475876686	4	7.273	1	9980149	<nnxnp>	68:72	0	0.11	1	-	[nn:np]	RosBREEDSNP_SNP_TC_9980149_Lg1_RosCOS404_MAF40_MDP0000403248_exon1
559	b475881414	4	7.273	15	13819818	<nnxnp>	68:72	0	0.11	1	-	[nn:np]	RosBREEDSNP_SNP_AG_13819818_Lg15_00863_MAF10_1621452_exon2
560	b475881407	4	7.273	15	13691276	<nnxnp>	68:72	0	0.11	1	-	[nn:np]	RosBREEDSNP_SNP_CA_13691276_Lg15_01587_MAF20_145383_exon1
561	b475881419	4	7.273	15	13853418	<nnxnp>	68:72	0	0.11	1	-	[nn:np]	RosBREEDSNP_SNP_AG_13853418_Lg15_00863_MAF40_1677104_exon1
562	c475883475	4	15.459	4	830930	<hkxhk>	35:74:31	0	0.69	2	-	[hh:hk:kk]	RosBREEDSNP_SNP_AG_830930_Lg4_01597_MAF30_1668681_exon1
563	c475877847	4	15.459	4	849833	<hkxhk>	31:74:35	0	0.69	2	-	[hh:hk:kk]	RosBREEDSNP_SNP_CT_849833_Lg4_01597_MAF40_666094_exon2
564	a475879617	4	18.201	10	2428395	<lmxll>	70:69	1	0.01	1	-	[ll:lm]	RosBREEDSNP_SNP_GA_2428395_Lg10_01909_MAF10_1618500_exon3
565	c475877851	4	19.11	4	1507654	<hkxhk>	29:74:34	3	1.25	2	-	[hh:hk:kk]	RosBREEDSNP_SNP_GT_1507654_Lg4_RosCOS3683_MAF20_MDP0000128355_exon1
566	c475877852	4	19.277	4	1509978	<hkxhk>	30:76:34	0	1.26	2	-	[hh:hk:kk]	RosBREEDSNP_SNP_CT_1509978_Lg4_RosCOS3683_MAF10_MDP0000242504_exon4
567	a475882727	4	20.593	4	868357	<lmxll>	69:71	0	0.03	1	-	[ll:lm]	GDsnp01597
568	b475877856	4	21.622	4	2768879	<nnxnp>	65:75	0	0.71	1	-	[nn:np]	RosBREEDSNP_SNP_GA_2768879_Lg4_RosCOS2404_MAF20_MDP0000317321_exon1
569	c475881384	4	22.353	15	9792492	<hkxhk>	35:80:25	0	4.29	2	-	[hh:hk:kk]	RosBREEDSNP_SNP_CT_9792492_Lg15_01989_MAF20_MDP0000264506_exon4
570	c475881386	4	22.496	15	9808692	<hkxhk>	25:79:35	1	4.04	2	-	[hh:hk:kk]	RosBREEDSNP_SNP_TC_9808692_Lg15_01989_MAF40_MDP0000949683_exon1
571	c475881387	4	22.766	15	9811327	<hkxhk>	25:81:34	0	4.61	2	-	[hh:hk:kk]	RosBREEDSNP_SNP_CT_9811327_Lg15_01989_MAF10_MDP0000842841_exon1
572	a475881383	4	24.254	15	9789795	<lmxll>	66:74	0	0.46	1	-	[ll:lm]	RosBREEDSNP_SNP_GT_9789795_Lg15_01989_MAF30_MDP0000264506_exon1
573	b475882730	4	24.28	4	5919007	<nnxnp>	65:75	0	0.71	1	-	[nn:np]	GDsnp02263
574	b475876008	4	24.28	6	13457909	<nnxnp>	65:75	0	0.71	1	-	[nn:np]	RosBREEDSNP_SNP_GA_13457909_Lg6_146323_MAF40_146323_exon1
575	c475877879	4	24.644	4	4838321	<hkxhk>	32:84:24	0	6.51	2	*	[hh:hk:kk]	RosBREEDSNP_SNP_AG_4838321_Lg4_snpCO576145_MAF20_1639247_exon4
576	c475877869	4	24.644	4	4580974	<hkxhk>	32:84:24	0	6.51	2	*	[hh:hk:kk]	RosBREEDSNP_SNP_CT_4580974_Lg4_00705_MAF10_MDP0000244070_exon1
577	c475877880	4	24.644	4	4844832	<hkxhk>	32:84:24	0	6.51	2	*	[hh:hk:kk]	RosBREEDSNP_SNP_GA_4844832_Lg4_snpCO576145_MAF30_MDP0000127501_exon10
578	c475877868	4	24.644	4	4578560	<hkxhk>	32:84:24	0	6.51	2	*	[hh:hk:kk]	RosBREEDSNP_SNP_CT_4578560_Lg4_00705_MAF20_MDP0000176523_exon9
579	c475875913	4	25.01	4	5335202	<hkxhk>	24:83:33	0	5.99	2	-	[hh:hk:kk]	RosBREEDSNP_SNP_GA_5335202_Lg4_325236_MAF30_325236_exon1
580	c475877883	4	25.371	4	5892500	<hkxhk>	23:84:33	0	7.03	2	*	[hh:hk:kk]	RosBREEDSNP_SNP_GA_5892500_Lg4_02263_MAF50_MDP0000232101_exon5
581	c475877882	4	25.371	4	5884301	<hkxhk>	23:84:33	0	7.03	2	*	[hh:hk:kk]	RosBREEDSNP_SNP_GA_5884301_Lg4_02263_MAF50_749161_exon1
582	c475877885	4	25.371	4	5920541	<hkxhk>	33:84:23	0	7.03	2	*	[hh:hk:kk]	RosBREEDSNP_SNP_AC_5920541_Lg4_02263_MAF20_1618391_exon2
583	c475883223	4	25.762	2	5104584	<hkxhk>	34:83:23	0	6.56	2	*	[hh:hk:kk]	RosBREEDSNP_SNP_AC_5104584_Lg2_00077_MAF40_1653806_exon1
584	c475879504	4	26.903	9	28620763	<hkxhk>	22:84:34	0	7.66	2	*	[hh:hk:kk]	RosBREEDSNP_SNP_GT_28620763_Lg9_02059_MAF30_MDP0000874879_exon1
585	c475883569	4	26.903	9	28576439	<hkxhk>	22:84:34	0	7.66	2	*	[hh:hk:kk]	RosBREEDSNP_SNP_CT_28576439_Lg9_02059_MAF40_MDP0000580740_exon1
586	c475877891	4	27.28	4	7202056	<hkxhk>	22:83:35	0	7.24	2	*	[hh:hk:kk]	RosBREEDSNP_SNP_CA_7202056_Lg4_00363_MAF40_1647328_exon1
587	b475877890	4	27.509	4	7180850	<nnxnp>	62:78	0	1.83	1	-	[nn:np]	RosBREEDSNP_SNP_TC_7180850_Lg4_00363_MAF10_MDP0000170488_exon8
588	b475882731	4	27.509	4	7227572	<nnxnp>	62:78	0	1.83	1	-	[nn:np]	GDsnp00363
589	a475880937	4	28.491	13	32825196	<lmxll>	64:76	0	1.03	1	-	[ll:lm]	RosBREEDSNP_SNP_CA_32825196_Lg13_02890_MAF10_MDP0000507913_exon1
590	c475877900	4	29.288	4	10764579	<hkxhk>	36:83:21	0	8.04	2	*	[hh:hk:kk]	RosBREEDSNP_SNP_AC_10764579_Lg4_01886_MAF20_680053_exon1
591	c475883715	4	29.288	4	10855703	<hkxhk>	21:83:36	0	8.04	2	*	[hh:hk:kk]	RosBREEDSNP_SNP_GA_10855703_Lg4_01886_MAF40_1665852_exon1
592	c475877903	4	29.288	4	10822911	<hkxhk>	21:83:36	0	8.04	2	*	[hh:hk:kk]	RosBREEDSNP_SNP_CT_10822911_Lg4_01886_MAF30_1629874_exon1
593	c475877901	4	29.288	4	10772944	<hkxhk>	36:83:21	0	8.04	2	*	[hh:hk:kk]	RosBREEDSNP_SNP_AG_10772944_Lg4_01886_MAF10_MDP0000312887_exon1
594	a475877926	4	29.888	4	14065892	<lmxll>	62:78	0	1.83	1	-	[ll:lm]	RosBREEDSNP_SNP_GA_14065892_Lg4_01929_MAF50_85961_exon1
595	a475877923	4	29.888	4	13528560	<lmxll>	62:78	0	1.83	1	-	[ll:lm]	RosBREEDSNP_SNP_TC_13528560_Lg4_RosCOS2954_MAF50_524827_exon1
596	a475877922	4	29.888	4	13524873	<lmxll>	62:78	0	1.83	1	-	[ll:lm]	RosBREEDSNP_SNP_GA_13524873_Lg4_RosCOS2954_MAF40_1654195_exon2
597	a475875928	4	30.553	4	14389931	<lmxll>	61:79	0	2.31	1	-	[ll:lm]	RosBREEDSNP_SNP_GT_14389931_Lg4_3118_MAF40_3118_exon1
598	a475882737	4	30.553	4	14535903	<lmxll>	61:79	0	2.31	1	-	[ll:lm]	GDsnp00928
599	a475877951	4	30.553	4	14563884	<lmxll>	61:79	0	2.31	1	-	[ll:lm]	RosBREEDSNP_SNP_CT_14563884_Lg4_01292_MAF30_409786_exon2
600	c475883477	4	31.096	4	12296545	<hkxhk>	20:81:39	0	8.61	2	*	[hh:hk:kk]	RosBREEDSNP_SNP_AC_12296545_Lg4_01353_MAF40_1651204_exon1
601	GD6.z	4	31.21	SSR	SSR	<hkxhk>	19:79:39	3	9.06	2	*	[hh:hk:kk]	SSR
602	CH05d02	4	32.167	SSR	SSR	<efxeg>	16:39:46:39	0	14.69	3	***	[ee:ef:eg:fg]	SSR
603	c475877913	4	32.798	4	13312189	<hkxhk>	42:79:19	0	9.87	2	**	[hh:hk:kk]	RosBREEDSNP_SNP_AC_13312189_Lg4_RosCOS3641_MAF20_110683_exon1
604	a475877635	4	33.042	3	12695374	<lmxll>	62:78	0	1.83	1	-	[ll:lm]	RosBREEDSNP_SNP_TC_12695374_Lg3_02020_MAF40_MDP0000135469_exon1
605	c475877928	4	33.477	4	14081728	<hkxhk>	44:77:19	0	10.33	2	**	[hh:hk:kk]	RosBREEDSNP_SNP_TC_14081728_Lg4_01929_MAF30_MDP0000828295_exon1
606	c475877925	4	33.477	4	14061369	<hkxhk>	44:77:19	0	10.33	2	**	[hh:hk:kk]	RosBREEDSNP_SNP_TC_14061369_Lg4_01929_MAF20_668064_exon1
607	c475877929	4	33.477	4	14084215	<hkxhk>	19:77:44	0	10.33	2	**	[hh:hk:kk]	RosBREEDSNP_SNP_GA_14084215_Lg4_01929_MAF20_MDP0000254943_exon6
608	a475883098	4	33.829	4	16054869	<lmxll>	61:79	0	2.31	1	-	[ll:lm]	RosBREEDSNP_SNP_TC_16054869_Lg4_01777_MAF50_1657124_exon2
609	a475877962	4	34.569	4	16090074	<lmxll>	60:80	0	2.86	1	-	[ll:lm]	RosBREEDSNP_SNP_TG_16090074_Lg4_01777_MAF50_1682043_exon1
610	a475877016	4	35.76	2	3291297	<lmxll>	60:80	0	2.86	1	-	[ll:lm]	RosBREEDSNP_SNP_GA_3291297_Lg2_RosCOS1998_MAF40_43281_exon1
611	b475875927	4	36.869	4	13073783	<nnxnp>	56:84	0	5.6	1	*	[nn:np]	RosBREEDSNP_SNP_GA_13073783_Lg4_4744_MAF40_4744_exon1
612	a475875930	4	37.552	4	16719136	<lmxll>	58:82	0	4.11	1	*	[ll:lm]	RosBREEDSNP_SNP_CA_16719136_Lg4_64850_MAF30_64850_exon1
613	MSS6	4	64.24	SSR	SSR	<efxeg>	8:40:46:44	2	27.68	3	***	[ee:ef:eg:fg]	SSR
614	Hi23d11	4	67.301	SSR	SSR	<nnxnp>	49:91	0	12.6	1	***	[nn:np]	SSR
615	SAmsCN907678	4	70.593	SSR	SSR	<hkxhk>	39:91:10	0	24.61	2	***	[hh:hk:kk]	SSR
616	AT000420.z	4	73.804	SSR	SSR	<hkxhk>	39:88:13	0	18.91	2	***	[hh:hk:kk]	SSR
617	CH01b12.x	4	76.508	SSR	SSR	<hkxhk>	8:90:40	2	27.62	2	***	[hh:hk:kk]	SSR
620	b475878126	5	0	5	551887	<nnxnp>	74:66	0	0.46	1	-	[nn:np]	RosBREEDSNP_SNP_AG_551887_Lg5_00737_MAF20_MDP0000694976_exon1
621	b475878139	5	0.507	5	791812	<nnxnp>	75:65	0	0.71	1	-	[nn:np]	RosBREEDSNP_SNP_CT_791812_Lg5_00460_MAF30_1658062_exon3
622	b475878141	5	0.507	5	957743	<nnxnp>	75:65	0	0.71	1	-	[nn:np]	RosBREEDSNP_SNP_AG_957743_Lg5_01694_MAF30_MDP0000204548_exon7
623	b475883019	5	0.507	5	788558	<nnxnp>	75:65	0	0.71	1	-	[nn:np]	RosBREEDSNP_SNP_AG_788558_Lg5_00460_MAF30_MDP0000297044_exon4
624	c475878134	5	1.65	5	602526	<hkxhk>	37:69:34	0	0.16	2	-	[hh:hk:kk]	RosBREEDSNP_SNP_GA_602526_Lg5_00737_MAF50_1623827_exon1
625	c475882763	5	1.65	5	601048	<hkxhk>	34:69:37	0	0.16	2	-	[hh:hk:kk]	GDsnp00737
626	c475875945	5	1.973	5	477972	<hkxhk>	38:68:34	0	0.34	2	-	[hh:hk:kk]	RosBREEDSNP_SNP_CT_477972_Lg5_MDP0000217438_MAF20_MDP0000217438_exon1
627	c475875946	5	1.973	5	478063	<hkxhk>	34:68:38	0	0.34	2	-	[hh:hk:kk]	RosBREEDSNP_SNP_TC_478063_Lg5_MDP0000217438_MAF10_MDP0000217438_exon1
628	a475878154	5	5.446	5	1270220	<lmxll>	69:71	0	0.03	1	-	[ll:lm]	RosBREEDSNP_SNP_AG_1270220_Lg5_01956_MAF50_172568_exon1
629	a475883768	5	5.446	5	1227390	<lmxll>	69:71	0	0.03	1	-	[ll:lm]	RosBREEDSNP_SNP_GT_1227390_Lg5_01956_MAF50_458390_exon1
630	b475879063	5	6.249	8	13699902	<nnxnp>	77:63	0	1.4	1	-	[nn:np]	RosBREEDSNP_SNP_AC_13699902_Lg8_RosCOS256_MAF10_378588_exon1
631	a475878163	5	7.145	5	2429897	<lmxll>	70:70	0	0	1	-	[ll:lm]	RosBREEDSNP_SNP_AC_2429897_Lg5_00179_MAF40_1681882_exon1
632	a475878166	5	7.145	5	2446003	<lmxll>	70:70	0	0	1	-	[ll:lm]	RosBREEDSNP_SNP_AG_2446003_Lg5_00179_MAF50_MDP0000293843_exon2
633	b475878158	5	7.207	5	2399839	<nnxnp>	76:64	0	1.03	1	-	[nn:np]	RosBREEDSNP_SNP_TC_2399839_Lg5_02457_MAF50_1676520_exon2
634	CN493139.y	5	7.872	SSR	SSR	<lmxll>	69:71	0	0.03	1	-	[ll:lm]	SSR
635	b475878162	5	7.952	5	2426406	<nnxnp>	75:65	0	0.71	1	-	[nn:np]	RosBREEDSNP_SNP_GT_2426406_Lg5_00179_MAF40_377056_exon3
636	c475882767	5	8.632	5	2367854	<hkxhk>	36:63:41	0	1.76	2	-	[hh:hk:kk]	GDsnp02457
637	Hi22f12	5	9.015	SSR	SSR	<lmxll>	71:69	0	0.03	1	-	[ll:lm]	SSR
638	c475878174	5	9.909	5	4178848	<hkxhk>	35:66:39	0	0.69	2	-	[hh:hk:kk]	RosBREEDSNP_SNP_GA_4178848_Lg5_01566_MAF50_1687376_exon1
639	c475878176	5	9.909	5	4192787	<hkxhk>	35:66:39	0	0.69	2	-	[hh:hk:kk]	RosBREEDSNP_SNP_GA_4192787_Lg5_01566_MAF40_MDP0000274788_exon5
640	c475878178	5	9.909	5	4273093	<hkxhk>	39:66:35	0	0.69	2	-	[hh:hk:kk]	RosBREEDSNP_SNP_CT_4273093_Lg5_01623_MAF20_1681896_exon6
641	c475883499	5	9.909	5	4312438	<hkxhk>	39:66:35	0	0.69	2	-	[hh:hk:kk]	RosBREEDSNP_SNP_TC_4312438_Lg5_01623_MAF50_1642998_exon6
642	b475878172	5	10.976	5	4171437	<nnxnp>	73:67	0	0.26	1	-	[nn:np]	RosBREEDSNP_SNP_AC_4171437_Lg5_01566_MAF20_MDP0000307862_exon16
643	b475878179	5	10.976	5	4277208	<nnxnp>	73:67	0	0.26	1	-	[nn:np]	RosBREEDSNP_SNP_GA_4277208_Lg5_01623_MAF40_291927_exon1
644	b475879952	5	10.976	10	33487953	<nnxnp>	73:67	0	0.26	1	-	[nn:np]	RosBREEDSNP_SNP_AG_33487953_Lg10_01683_MAF10_1642935_exon6
645	b475878204	5	12.58	5	5391928	<nnxnp>	75:65	0	0.71	1	-	[nn:np]	RosBREEDSNP_SNP_CT_5391928_Lg5_01697_MAF40_932139_exon1
646	b475878210	5	13.327	5	5713160	<nnxnp>	74:66	0	0.46	1	-	[nn:np]	RosBREEDSNP_SNP_TC_5713160_Lg5_00264_MAF30_MDP0000257478_exon1
647	b475883806	5	13.327	5	5720301	<nnxnp>	74:66	0	0.46	1	-	[nn:np]	RosBREEDSNP_SNP_GT_5720301_Lg5_00264_MAF50_MDP0000179769_exon1
648	b475875955	5	15.026	5	6078855	<nnxnp>	74:66	0	0.46	1	-	[nn:np]	RosBREEDSNP_SNP_TC_6078855_Lg5_MDP0000162861_MAF50_MDP0000162861_exon6
649	b475878215	5	15.026	5	6165596	<nnxnp>	74:66	0	0.46	1	-	[nn:np]	RosBREEDSNP_SNP_TG_6165596_Lg5_01333_MAF20_MDP0000174971_exon3
650	a475882777	5	17.531	5	7108730	<lmxll>	71:69	0	0.03	1	-	[ll:lm]	GDsnp01151
651	b475882775	5	19.468	5	6201894	<nnxnp>	76:64	0	1.03	1	-	[nn:np]	GDsnp01333
652	a475875961	5	19.773	5	14438057	<lmxll>	74:66	0	0.46	1	-	[ll:lm]	RosBREEDSNP_SNP_AG_14438057_Lg5_229408_MAF50_229408_exon1
653	a475878243	5	19.773	5	8643407	<lmxll>	74:66	0	0.46	1	-	[ll:lm]	RosBREEDSNP_SNP_AG_8643407_Lg5_01942_MAF20_MDP0000294004_exon2
654	a475878320	5	19.773	5	14365897	<lmxll>	74:66	0	0.46	1	-	[ll:lm]	RosBREEDSNP_SNP_CT_14365897_Lg5_02834_MAF40_MDP0000257064_exon3
655	a475878321	5	19.773	5	14412254	<lmxll>	74:66	0	0.46	1	-	[ll:lm]	RosBREEDSNP_SNP_GT_14412254_Lg5_02834_MAF50_983625_exon1
656	a475882778	5	19.773	5	8146679	<lmxll>	74:66	0	0.46	1	-	[ll:lm]	GDsnp00189
657	a475882788	5	19.773	5	14362962	<lmxll>	74:66	0	0.46	1	-	[ll:lm]	GDsnp02834
658	a475883110	5	19.773	5	14376292	<lmxll>	74:66	0	0.46	1	-	[ll:lm]	RosBREEDSNP_SNP_TC_14376292_Lg5_02834_MAF40_MDP0000184755_exon1
659	c475878230	5	20.029	5	7087864	<hkxhk>	33:68:39	0	0.63	2	-	[hh:hk:kk]	RosBREEDSNP_SNP_TC_7087864_Lg5_01151_MAF20_480759_exon1
660	a475875968	5	21.106	5	14520884	<lmxll>	76:64	0	1.03	1	-	[ll:lm]	RosBREEDSNP_SNP_TC_14520884_Lg5_151123__151123_exon1
661	a475875969	5	21.106	5	14520956	<lmxll>	76:64	0	1.03	1	-	[ll:lm]	RosBREEDSNP_SNP_GT_14520956_Lg5_151123__151123_exon1
662	a475875970	5	21.106	5	14520985	<lmxll>	76:64	0	1.03	1	-	[ll:lm]	RosBREEDSNP_SNP_GA_14520985_Lg5_151123__151123_exon1
663	a475875971	5	21.954	5	14669782	<lmxll>	75:65	0	0.71	1	-	[ll:lm]	RosBREEDSNP_SNP_TG_14669782_Lg5_MDP0000553609_MAF20_MDP0000553609_exon1
664	a475875972	5	21.954	5	14674287	<lmxll>	75:65	0	0.71	1	-	[ll:lm]	RosBREEDSNP_SNP_TG_14674287_Lg5_MDP0000553609_MAF40_MDP0000553609_exon3
665	a475875974	5	21.954	5	14674789	<lmxll>	75:65	0	0.71	1	-	[ll:lm]	RosBREEDSNP_SNP_AC_14674789_Lg5_MDP0000553609_MAF50_MDP0000553609_exon3
666	CH03a09	5	22.079	SSR	SSR	<hkxhk>	41:66:33	0	1.37	2	-	[hh:hk:kk]	SSR
667	c475882779	5	22.079	5	8362566	<hkxhk>	41:66:33	0	1.37	2	-	[hh:hk:kk]	GDsnp01208
668	c475878246	5	22.408	5	8666295	<hkxhk>	34:65:41	0	1.41	2	-	[hh:hk:kk]	RosBREEDSNP_SNP_AG_8666295_Lg5_01942_MAF30_1669212_exon1
669	c475878247	5	22.408	5	8675063	<hkxhk>	41:65:34	0	1.41	2	-	[hh:hk:kk]	RosBREEDSNP_SNP_CT_8675063_Lg5_01942_MAF40_1636846_exon1
670	c475878249	5	22.408	5	8682553	<hkxhk>	34:65:41	0	1.41	2	-	[hh:hk:kk]	RosBREEDSNP_SNP_TC_8682553_Lg5_01942_MAF30_923981_exon1
671	a475879711	5	22.995	10	13038857	<lmxll>	73:67	0	0.26	1	-	[ll:lm]	RosBREEDSNP_SNP_TC_13038857_Lg10_RosCOS724_MAF40_MDP0000688434_exon2
672	b475878251	5	23.431	5	8701498	<nnxnp>	73:67	0	0.26	1	-	[nn:np]	RosBREEDSNP_SNP_GA_8701498_Lg5_01942_MAF50_MDP0000192279_exon2
673	SAmsCO865954	5	25.348	SSR	SSR	<lmxll>	76:64	0	1.03	1	-	[ll:lm]	SSR
674	a475878263	5	25.348	5	9476778	<lmxll>	76:64	0	1.03	1	-	[ll:lm]	RosBREEDSNP_SNP_GT_9476778_Lg5_01781_MAF50_674884_exon1
675	a475878265	5	25.348	5	9491908	<lmxll>	76:64	0	1.03	1	-	[ll:lm]	RosBREEDSNP_SNP_GA_9491908_Lg5_01781_MAF10_1683286_exon1
676	a475878266	5	25.348	5	9499250	<lmxll>	76:64	0	1.03	1	-	[ll:lm]	RosBREEDSNP_SNP_TC_9499250_Lg5_01781_MAF50_MDP0000532191_exon1
677	a475878269	5	25.348	5	9512695	<lmxll>	76:64	0	1.03	1	-	[ll:lm]	RosBREEDSNP_SNP_TG_9512695_Lg5_01781_MAF40_422073_exon1
678	a475878274	5	26.579	5	10296435	<lmxll>	74:66	0	0.46	1	-	[ll:lm]	RosBREEDSNP_SNP_AC_10296435_Lg5_01651_MAF40_436577_exon1
679	a475881430	5	27.098	15	14993994	<lmxll>	75:65	0	0.71	1	-	[ll:lm]	RosBREEDSNP_SNP_GA_14993994_Lg15_02003_MAF40_MDP0000201708_exon1
680	a475882784	5	27.098	5	10324465	<lmxll>	75:65	0	0.71	1	-	[ll:lm]	GDsnp01651
681	a475878277	5	27.098	5	11403959	<lmxll>	74:66	0	0.46	1	-	[ll:lm]	RosBREEDSNP_SNP_GA_11403959_Lg5_RosCOS1953_MAF20_MDP0000216403_exon1
682	a475878279	5	27.098	5	11445563	<lmxll>	74:66	0	0.46	1	-	[ll:lm]	RosBREEDSNP_SNP_AG_11445563_Lg5_RosCOS1953_MAF50_MDP0000204582_exon4
683	a475878282	5	27.098	5	11479429	<lmxll>	74:66	0	0.46	1	-	[ll:lm]	RosBREEDSNP_SNP_GT_11479429_Lg5_RosCOS1953_MAF50_517811_exon4
684	a475878283	5	27.098	5	11705984	<lmxll>	74:66	0	0.46	1	-	[ll:lm]	RosBREEDSNP_SNP_TG_11705984_Lg5_RosCOS544_MAF30_MDP0000186563_exon2
685	a475878288	5	27.098	5	11732907	<lmxll>	74:66	0	0.46	1	-	[ll:lm]	RosBREEDSNP_SNP_CT_11732907_Lg5_RosCOS544_MAF30_1666925_exon1
686	CH04g09.z	5	27.876	SSR	SSR	<lmxll>	74:66	0	0.46	1	-	[ll:lm]	SSR
687	a475878290	5	28.497	5	11965940	<lmxll>	75:65	0	0.71	1	-	[ll:lm]	RosBREEDSNP_SNP_CT_11965940_Lg5_01319_MAF40_1673368_exon2
688	a475878291	5	28.497	5	11970050	<lmxll>	75:65	0	0.71	1	-	[ll:lm]	RosBREEDSNP_SNP_CT_11970050_Lg5_01319_MAF40_MDP0000594281_exon1
689	a475878292	5	28.497	5	11972840	<lmxll>	75:65	0	0.71	1	-	[ll:lm]	RosBREEDSNP_SNP_CT_11972840_Lg5_01319_MAF30_MDP0000280921_exon2
690	a475878293	5	28.497	5	11985564	<lmxll>	75:65	0	0.71	1	-	[ll:lm]	RosBREEDSNP_SNP_TC_11985564_Lg5_01319_MAF20_MDP0000661779_exon1
691	a475878294	5	28.497	5	12016362	<lmxll>	75:65	0	0.71	1	-	[ll:lm]	RosBREEDSNP_SNP_AC_12016362_Lg5_01319_MAF30_MDP0000224750_exon1
692	c475882785	5	30.914	5	12009896	<hkxhk>	42:59:39	0	3.59	2	-	[hh:hk:kk]	GDsnp01319
693	b475878286	5	31.682	5	11727245	<nnxnp>	68:67	5	0.01	1	-	[nn:np]	RosBREEDSNP_SNP_TC_11727245_Lg5_RosCOS544_MAF50_1661385_exon1
695	a475881883	5	31.911	16	14723486	<lmxll>	74:66	0	0.46	1	-	[ll:lm]	RosBREEDSNP_SNP_AC_14723486_Lg16_00356_MAF50_MDP0000317332_exon1
696	c475878392	5	32.354	5	24525168	<hkxhk>	42:61:37	0	2.67	2	-	[hh:hk:kk]	RosBREEDSNP_SNP_CA_24525168_Lg5_01304_MAF30_1636386_exon1
697	a475878393	5	32.679	5	24528761	<lmxll>	75:65	0	0.71	1	-	[ll:lm]	RosBREEDSNP_SNP_GA_24528761_Lg5_01304_MAF40_1643253_exon1
698	c475878399	5	32.688	5	24622707	<hkxhk>	37:60:43	0	3.37	2	-	[hh:hk:kk]	RosBREEDSNP_SNP_TC_24622707_Lg5_01304_MAF50_1627174_exon3
699	c475878324	5	33.479	5	15491385	<hkxhk>	37:60:43	0	3.37	2	-	[hh:hk:kk]	RosBREEDSNP_SNP_AG_15491385_Lg5_01616_MAF40_1680720_exon1
700	a475878328	5	33.489	5	15504353	<lmxll>	76:64	0	1.03	1	-	[ll:lm]	RosBREEDSNP_SNP_TG_15504353_Lg5_01616_MAF20_MDP0000175866_exon3
701	b475883596	5	34.063	11	7129095	<nnxnp>	70:70	0	0	1	-	[nn:np]	RosBREEDSNP_SNP_TC_7129095_Lg11_01483_MAF20_45228_exon1
702	CN918509	5	34.676	SSR	SSR	<efxeg>	45:25:34:36	0	5.77	3	-	[ee:ef:eg:fg]	SSR
703	c475882790	5	34.976	5	15870867	<hkxhk>	46:58:36	0	5.54	2	-	[hh:hk:kk]	GDsnp02809
704	c475878303	5	35.995	5	13680239	<hkxhk>	37:57:46	0	5.99	2	-	[hh:hk:kk]	RosBREEDSNP_SNP_CA_13680239_Lg5_00978_MAF50_MDP0000255099_exon2
705	c475878304	5	35.995	5	13685952	<hkxhk>	37:57:46	0	5.99	2	-	[hh:hk:kk]	RosBREEDSNP_SNP_TG_13685952_Lg5_00978_MAF40_1618624_exon1
706	c475882786	5	35.995	5	13662241	<hkxhk>	37:57:46	0	5.99	2	-	[hh:hk:kk]	GDsnp00978
708	NZmsEB134379	5	36.116	SSR	SSR	<efxeg>	46:24:33:37	0	7.14	3	-	[ee:ef:eg:fg]	SSR
709	NZmsEB132749	5	36.116	SSR	SSR	<efxeg>	46:24:33:37	0	7.14	3	-	[ee:ef:eg:fg]	SSR
710	c475875985	5	37.237	5	18757493	<hkxhk>	38:59:43	0	3.81	2	-	[hh:hk:kk]	RosBREEDSNP_SNP_GA_18757493_Lg5_MDP0000309680_MAF30_MDP0000309680_exon8
711	c475878335	5	37.237	5	18592757	<hkxhk>	43:59:38	0	3.81	2	-	[hh:hk:kk]	RosBREEDSNP_SNP_AG_18592757_Lg5_00323_MAF30_MDP0000260108_exon6
712	c475883253	5	37.237	5	18579919	<hkxhk>	38:59:43	0	3.81	2	-	[hh:hk:kk]	RosBREEDSNP_SNP_GA_18579919_Lg5_00323_MAF30_MDP0000291499_exon1
713	CO051724.z	5	37.62	SSR	SSR	<efxeg>	41:26:37:36	0	3.49	3	-	[ee:ef:eg:fg]	SSR
714	b475875979	5	38.052	5	18232690	<nnxnp>	67:73	0	0.26	1	-	[nn:np]	RosBREEDSNP_SNP_GA_18232690_Lg5_MDP0000193167_MAF30_MDP0000193167_exon10
715	b475875980	5	38.052	5	18232808	<nnxnp>	67:70	3	0.07	1	-	[nn:np]	RosBREEDSNP_SNP_GA_18232808_Lg5_MDP0000193167_MAF20_MDP0000193167_exon10
716	c475875976	5	38.052	5	18043587	<hkxhk>	43:60:37	0	3.37	2	-	[hh:hk:kk]	RosBREEDSNP_SNP_AG_18043587_Lg5_MDP0000580952_MAF20_MDP0000580952_exon7
717	c475875977	5	38.052	5	18053412	<hkxhk>	37:60:43	0	3.37	2	-	[hh:hk:kk]	RosBREEDSNP_SNP_GA_18053412_Lg5_267073_MAF40_267073_exon1
718	c475875978	5	38.052	5	18232556	<hkxhk>	37:60:43	0	3.37	2	-	[hh:hk:kk]	RosBREEDSNP_SNP_TC_18232556_Lg5_MDP0000193167_MAF30_MDP0000193167_exon10
719	c475879800	5	38.052	10	20047538	<hkxhk>	43:60:36	1	3.3	2	-	[hh:hk:kk]	RosBREEDSNP_SNP_TC_20047538_Lg10_00869_MAF20_456687_exon1
720	a475878341	5	39.479	5	19514993	<lmxll>	80:60	0	2.86	1	-	[ll:lm]	RosBREEDSNP_SNP_AG_19514993_Lg5_01478_MAF40_740162_exon2
721	c475878337	5	39.588	5	19493983	<hkxhk>	43:60:37	0	3.37	2	-	[hh:hk:kk]	RosBREEDSNP_SNP_TC_19493983_Lg5_01478_MAF40_MDP0000141888_exon1
722	c475878338	5	39.588	5	19498219	<hkxhk>	43:60:37	0	3.37	2	-	[hh:hk:kk]	RosBREEDSNP_SNP_TC_19498219_Lg5_01478_MAF10_1647389_exon1
723	c475878345	5	39.947	5	19577005	<hkxhk>	38:59:43	0	3.81	2	-	[hh:hk:kk]	RosBREEDSNP_SNP_CT_19577005_Lg5_01478_MAF50_1664633_exon1
724	c475878353	5	39.947	5	19699729	<hkxhk>	38:59:43	0	3.81	2	-	[hh:hk:kk]	RosBREEDSNP_SNP_GA_19699729_Lg5_00867_MAF40_1675010_exon4
725	c475882792	5	39.947	5	19541929	<hkxhk>	38:59:43	0	3.81	2	-	[hh:hk:kk]	GDsnp01478
726	c475882793	5	39.947	5	19698424	<hkxhk>	38:59:43	0	3.81	2	-	[hh:hk:kk]	GDsnp00867
727	a475878348	5	40.258	5	19654685	<lmxll>	79:61	0	2.31	1	-	[ll:lm]	RosBREEDSNP_SNP_TC_19654685_Lg5_00867_MAF20_1623212_exon1
728	a475878349	5	40.482	5	19678308	<lmxll>	79:61	0	2.31	1	-	[ll:lm]	RosBREEDSNP_SNP_TC_19678308_Lg5_00867_MAF30_980776_exon1
729	b475878340	5	40.816	5	19509094	<nnxnp>	66:74	0	0.46	1	-	[nn:np]	RosBREEDSNP_SNP_AG_19509094_Lg5_01478_MAF30_1662302_exon1
730	b475878346	5	40.816	5	19648461	<nnxnp>	66:74	0	0.46	1	-	[nn:np]	RosBREEDSNP_SNP_CA_19648461_Lg5_00867_MAF30_MDP0000128732_exon1
731	b475878363	5	41.549	5	21377879	<nnxnp>	67:73	0	0.26	1	-	[nn:np]	RosBREEDSNP_SNP_GA_21377879_Lg5_RosCOS644_MAF30_1663809_exon2
732	b475878359	5	41.549	5	20340265	<nnxnp>	67:73	0	0.26	1	-	[nn:np]	RosBREEDSNP_SNP_TC_20340265_Lg5_RosCOS452_MAF30_1670309_exon4
733	b475878362	5	41.549	5	21367438	<nnxnp>	67:73	0	0.26	1	-	[nn:np]	RosBREEDSNP_SNP_AC_21367438_Lg5_RosCOS644_MAF10_1651746_exon1
734	b475883023	5	41.549	5	20287262	<nnxnp>	67:73	0	0.26	1	-	[nn:np]	RosBREEDSNP_SNP_GT_20287262_Lg5_RosCOS452_MAF20_MDP0000248907_exon1
735	c475878356	5	41.751	5	20331733	<hkxhk>	40:62:38	0	1.89	2	-	[hh:hk:kk]	RosBREEDSNP_SNP_AG_20331733_Lg5_RosCOS452_MAF40_1624630_exon1
736	c475882794	5	42.623	5	21378132	<hkxhk>	37:63:40	0	1.53	2	-	[hh:hk:kk]	GDsnp01612
737	b475882973	5	43.041	8	10907088	<nnxnp>	67:73	0	0.26	1	-	[nn:np]	RosBREEDSNP_SNP_AG_10907088_Lg8_00584_MAF40_MDP0000244606_exon1
738	a475878354	5	43.673	5	20289532	<lmxll>	75:65	0	0.71	1	-	[ll:lm]	RosBREEDSNP_SNP_AG_20289532_Lg5_RosCOS452_MAF30_1659924_exon3
739	NZmsEB177464.w	5	44.704	SSR	SSR	<efxeg>	38:30:18:54	0	19.54	3	***	[ee:ef:eg:fg]	SSR
740	b475879031	5	45.908	8	9701812	<nnxnp>	66:74	0	0.46	1	-	[nn:np]	RosBREEDSNP_SNP_CT_9701812_Lg8_RosCOS2185_MAF50_1637236_exon1
741	SAmsDR996840	5	46.273	SSR	SSR	<lmxll>	77:63	0	1.4	1	-	[ll:lm]	SSR
742	c475878401	5	46.75	5	25131275	<hkxhk>	34:69:37	0	0.16	2	-	[hh:hk:kk]	RosBREEDSNP_SNP_GA_25131275_Lg5_00373_MAF20_MDP0000570588_exon2
743	c475883024	5	47.008	5	25113506	<hkxhk>	33:70:37	0	0.23	2	-	[hh:hk:kk]	RosBREEDSNP_SNP_GA_25113506_Lg5_00373_MAF20_1648847_exon1
744	a475879049	5	48.632	8	11298510	<lmxll>	73:67	0	0.26	1	-	[ll:lm]	RosBREEDSNP_SNP_AG_11298510_Lg8_RosCOS936_MAF20_950609_exon1
745	SAmsEB124615	5	49.81	SSR	SSR	<efxeg>	33:33:36:38	0	0.51	3	-	[ee:ef:eg:fg]	SSR
746	SAmsCN917681	5	50.488	SSR	SSR	<efxeg>	34:33:36:37	0	0.29	3	-	[ee:ef:eg:fg]	SSR
747	a475878402	5	51.231	5	25133972	<lmxll>	70:70	0	0	1	-	[ll:lm]	RosBREEDSNP_SNP_AG_25133972_Lg5_00373_MAF30_1683155_exon6
748	a475879032	5	51.231	8	9706037	<lmxll>	70:70	0	0	1	-	[ll:lm]	RosBREEDSNP_SNP_AG_9706037_Lg8_RosCOS2185_MAF30_460380_exon1
749	a475879028	5	51.231	8	9689018	<lmxll>	70:70	0	0	1	-	[ll:lm]	RosBREEDSNP_SNP_GA_9689018_Lg8_RosCOS2185_MAF40_MDP0000265659_exon3
750	a475879034	5	51.231	8	9717153	<lmxll>	70:70	0	0	1	-	[ll:lm]	RosBREEDSNP_SNP_CT_9717153_Lg8_RosCOS2185_MAF20_MDP0000405748_exon1
751	CH05f06	5	52.113	SSR	SSR	<efxeg>	32:34:38:36	0	0.57	3	-	[ee:ef:eg:fg]	SSR
752	a475878404	5	52.529	5	26877863	<lmxll>	70:70	0	0	1	-	[ll:lm]	RosBREEDSNP_SNP_CT_26877863_Lg5_02729_MAF40_MDP0000273487_exon4
753	a475878405	5	52.529	5	26967710	<lmxll>	70:70	0	0	1	-	[ll:lm]	RosBREEDSNP_SNP_CT_26967710_Lg5_02729_MAF20_188694_exon5
754	a475878408	5	52.529	5	26979906	<lmxll>	70:70	0	0	1	-	[ll:lm]	RosBREEDSNP_SNP_CT_26979906_Lg5_02251_MAF30_MDP0000189791_exon1
755	a475878410	5	52.529	5	26990664	<lmxll>	70:70	0	0	1	-	[ll:lm]	RosBREEDSNP_SNP_TC_26990664_Lg5_02251_MAF30_12707_exon1
756	a475878414	5	52.529	5	27680788	<lmxll>	70:70	0	0	1	-	[ll:lm]	RosBREEDSNP_SNP_AG_27680788_Lg5_01601_MAF20_4787_exon1
757	a475878417	5	52.529	5	27700882	<lmxll>	70:70	0	0	1	-	[ll:lm]	RosBREEDSNP_SNP_GA_27700882_Lg5_01601_MAF30_1688320_exon1
758	a475878418	5	52.529	5	27703600	<lmxll>	70:70	0	0	1	-	[ll:lm]	RosBREEDSNP_SNP_CT_27703600_Lg5_01601_MAF40_286143_exon1
759	b475878412	5	52.559	5	27675794	<nnxnp>	65:75	0	0.71	1	-	[nn:np]	RosBREEDSNP_SNP_GA_27675794_Lg5_01601_MAF50_24107_exon1
760	b475878416	5	52.794	5	27698167	<nnxnp>	66:74	0	0.46	1	-	[nn:np]	RosBREEDSNP_SNP_CT_27698167_Lg5_01601_MAF40_357203_exon2
761	a475877219	5	53.27	2	14557542	<lmxll>	71:69	0	0.03	1	-	[ll:lm]	RosBREEDSNP_SNP_CT_14557542_Lg2_00987_MAF30_27239_exon1
762	a475878423	5	53.27	5	27828226	<lmxll>	71:69	0	0.03	1	-	[ll:lm]	RosBREEDSNP_SNP_AG_27828226_Lg5_01859_MAF40_MDP0000440636_exon2
763	a475878424	5	53.27	5	27837163	<lmxll>	71:69	0	0.03	1	-	[ll:lm]	RosBREEDSNP_SNP_CA_27837163_Lg5_01859_MAF20_MDP0000259320_exon1
764	a475884044	5	53.27	5	14945861	<lmxll>	71:68	1	0.06	1	-	[ll:lm]	RosBREED_SNP_GT_14945861_Lg5
765	b475878425	5	53.317	5	27841836	<nnxnp>	67:73	0	0.26	1	-	[nn:np]	RosBREEDSNP_SNP_AG_27841836_Lg5_01859_MAF30_MDP0000320931_exon2
766	b475878426	5	53.317	5	27846347	<nnxnp>	67:73	0	0.26	1	-	[nn:np]	RosBREEDSNP_SNP_CT_27846347_Lg5_01859_MAF30_MDP0000320931_exon4
767	GD103.z	5	54.287	SSR	SSR	<nnxnp>	65:74	1	0.58	1	-	[nn:np]	SSR
768	b475882801	5	55.412	5	27859690	<nnxnp>	64:76	0	1.03	1	-	[nn:np]	GDsnp01859
769	a475878431	5	55.742	5	30331070	<lmxll>	70:70	0	0	1	-	[ll:lm]	RosBREEDSNP_SNP_CT_30331070_Lg5_01751_MAF30_1662486_exon1
770	a475878432	5	55.742	5	30355439	<lmxll>	70:70	0	0	1	-	[ll:lm]	RosBREEDSNP_SNP_TG_30355439_Lg5_01751_MAF20_86485_exon1
771	a475878434	5	57.442	5	31334004	<lmxll>	70:70	0	0	1	-	[ll:lm]	RosBREEDSNP_SNP_TC_31334004_Lg5_01539_MAF20_10645_exon1
772	a475878435	5	57.442	5	31342659	<lmxll>	70:70	0	0	1	-	[ll:lm]	RosBREEDSNP_SNP_GA_31342659_Lg5_01539_MAF40_533208_exon1
773	a475878433	5	57.442	5	31321013	<lmxll>	70:70	0	0	1	-	[ll:lm]	RosBREEDSNP_SNP_CA_31321013_Lg5_01539_MAF30_345119_exon1
774	a475878436	5	57.442	5	31358728	<lmxll>	70:70	0	0	1	-	[ll:lm]	RosBREEDSNP_SNP_CT_31358728_Lg5_01539_MAF30_493619_exon1
775	a475883507	5	57.442	5	30366787	<lmxll>	70:70	0	0	1	-	[ll:lm]	RosBREEDSNP_SNP_CA_30366787_Lg5_01751_MAF20_1650615_exon3
776	a475878437	5	57.442	5	31365126	<lmxll>	70:70	0	0	1	-	[ll:lm]	RosBREEDSNP_SNP_AG_31365126_Lg5_01539_MAF20_1662415_exon5
777	c475882803	5	57.976	5	31366126	<hkxhk>	40:69:31	0	1.19	2	-	[hh:hk:kk]	GDsnp01539
778	NZmsCN898349	5	58.46	SSR	SSR	<efxeg>	31:29:40:40	0	2.91	3	-	[ee:ef:eg:fg]	SSR
779	b475882802	5	58.786	5	30365866	<nnxnp>	63:71	6	0.48	1	-	[nn:np]	GDsnp01751
780	c475875991	5	59.727	5	32907222	<hkxhk>	32:71:37	0	0.39	2	-	[hh:hk:kk]	RosBREEDSNP_SNP_CT_32907222_Lg5_214893_MAF30_214893_exon1
781	c475878453	5	60.348	5	33260850	<hkxhk>	35:73:32	0	0.39	2	-	[hh:hk:kk]	RosBREEDSNP_SNP_GA_33260850_Lg5_RosCOS1238_MAF40_541294_exon1
782	c475878454	5	60.348	5	33263993	<hkxhk>	35:73:32	0	0.39	2	-	[hh:hk:kk]	RosBREEDSNP_SNP_CT_33263993_Lg5_RosCOS1238_MAF50_1680075_exon1
783	c475878455	5	60.348	5	33278360	<hkxhk>	35:73:32	0	0.39	2	-	[hh:hk:kk]	RosBREEDSNP_SNP_CA_33278360_Lg5_RosCOS1238_MAF50_1638127_exon1
784	b475878438	5	60.529	5	31372866	<nnxnp>	60:80	0	2.86	1	-	[nn:np]	RosBREEDSNP_SNP_TC_31372866_Lg5_01539_MAF40_1647540_exon1
785	CN996647	5	61.176	SSR	SSR	<hkxhk>	36:73:31	0	0.61	2	-	[hh:hk:kk]	SSR
786	c475883237	5	61.505	3	593777	<hkxhk>	36:75:29	0	1.41	2	-	[hh:hk:kk]	RosBREEDSNP_SNP_CT_593777_Lg3_RosCOS3033_MAF40_413775_exon1
787	CH02a08.w	5	61.87	SSR	SSR	<lmxll>	78:62	0	1.83	1	-	[ll:lm]	SSR
788	a475876203	5	62.682	10	6990148	<lmxll>	72:68	0	0.11	1	-	[ll:lm]	RosBREEDSNP_SNP_GA_6990148_Lg10_127967_MAF40_127967_exon1
789	a475878466	5	63.035	5	36490942	<lmxll>	73:67	0	0.26	1	-	[ll:lm]	RosBREEDSNP_SNP_AG_36490942_Lg5_00100_MAF50_1653247_exon2
790	a475876185	5	63.608	9	25747601	<lmxll>	73:67	0	0.26	1	-	[ll:lm]	RosBREEDSNP_SNP_AG_25747601_Lg9_327827_MAF50_327827_exon2
791	a475876289	5	63.608	11	35413950	<lmxll>	73:67	0	0.26	1	-	[ll:lm]	RosBREEDSNP_SNP_AG_35413950_Lg11_MDP0000171530_MAF40_MDP0000171530_exon5
792	c475878465	5	64.199	5	36487489	<hkxhk>	46:66:28	0	5.09	2	-	[hh:hk:kk]	RosBREEDSNP_SNP_AG_36487489_Lg5_00100_MAF50_MDP0000220692_exon2
793	c475882804	5	64.199	5	36529703	<hkxhk>	46:66:28	0	5.09	2	-	[hh:hk:kk]	GDsnp00100
794	c475878479	5	64.454	5	37469684	<hkxhk>	47:65:28	0	5.87	2	-	[hh:hk:kk]	RosBREEDSNP_SNP_CT_37469684_Lg5_02674_MAF40_324963_exon1
795	c475883112	5	64.454	5	37429382	<hkxhk>	47:65:28	0	5.87	2	-	[hh:hk:kk]	RosBREEDSNP_SNP_GT_37429382_Lg5_02674_MAF30_475767_exon2
796	CH04e03	5	64.721	SSR	SSR	<lmxll>	63:77	0	1.4	1	-	[ll:lm]	SSR
797	a475876553	5	64.721	15	48384030	<lmxll>	63:77	0	1.4	1	-	[ll:lm]	RosBREEDSNP_SNP_GA_48384030_Lg15_MDP0000137362__MDP0000137362_exon1
798	a475876554	5	64.721	15	48385808	<lmxll>	63:77	0	1.4	1	-	[ll:lm]	RosBREEDSNP_SNP_TG_48385808_Lg15_MDP0000137362_MAF10_MDP0000137362_exon4
799	c475878375	5	65.318	5	23203278	<hkxhk>	45:64:31	0	3.83	2	-	[hh:hk:kk]	RosBREEDSNP_SNP_CT_23203278_Lg5_RosCOS1210_MAF40_670036_exon2
800	SAmsCN444745	5	65.465	SSR	SSR	<hkxhk>	45:64:31	0	3.83	2	-	[hh:hk:kk]	SSR
801	CH03a04	5	66.065	SSR	SSR	<efxeg>	27:33:45:35	0	4.8	3	-	[ee:ef:eg:fg]	SSR
802	c475878457	5	66.124	5	34451670	<hkxhk>	27:78:35	0	2.74	2	-	[hh:hk:kk]	RosBREEDSNP_SNP_TC_34451670_Lg5_RosCOS2737_MAF50_MDP0000297138_exon7
803	CN919347	5	66.841	SSR	SSR	<efxeg>	27:34:46:33	0	5.43	3	-	[ee:ef:eg:fg]	SSR
804	c475876288	5	67.313	11	35405804	<hkxhk>	28:77:35	0	2.1	2	-	[hh:hk:kk]	RosBREEDSNP_SNP_GT_35405804_Lg11_MDP0000171530_MAF20_MDP0000171530_exon15
805	b475877461	5	68.159	3	639526	<nnxnp>	61:79	0	2.31	1	-	[nn:np]	RosBREEDSNP_SNP_TG_639526_Lg3_RosCOS3033_MAF40_1688011_exon2
806	b475877462	5	68.159	3	648575	<nnxnp>	61:79	0	2.31	1	-	[nn:np]	RosBREEDSNP_SNP_CT_648575_Lg3_RosCOS3033_MAF50_181891_exon1
807	b475879694	5	68.604	10	12043975	<nnxnp>	61:79	0	2.31	1	-	[nn:np]	RosBREEDSNP_SNP_AG_12043975_Lg10_RosCOS2353_MAF10_119939_exon6
808	b475878458	5	70.383	5	34453757	<nnxnp>	60:80	0	2.86	1	-	[nn:np]	RosBREEDSNP_SNP_GA_34453757_Lg5_RosCOS2737_MAF20_1684963_exon4
809	b475878456	5	70.383	5	34448952	<nnxnp>	60:80	0	2.86	1	-	[nn:np]	RosBREEDSNP_SNP_AG_34448952_Lg5_RosCOS2737_MAF20_389920_exon1
810	b475881017	5	70.993	14	6188555	<nnxnp>	60:80	0	2.86	1	-	[nn:np]	RosBREEDSNP_SNP_GA_6188555_Lg14_02706_MAF50_MDP0000173208_exon10
811	b475876187	5	72.041	9	25749175	<nnxnp>	61:79	0	2.31	1	-	[nn:np]	RosBREEDSNP_SNP_AG_25749175_Lg9_250343_MAF30_250343_exon1
812	b475878474	5	73.982	5	36546287	<nnxnp>	59:81	0	3.46	1	-	[nn:np]	RosBREEDSNP_SNP_CA_36546287_Lg5_00100_MAF40_1662719_exon2
813	CH02a08.z	5	81.756	SSR	SSR	<efxeg>	35:33:28:44	0	3.83	3	-	[ee:ef:eg:fg]	SSR
816	HB03SSR.z	6	0	SSR	SSR	<efxeg>	40:29:34:35	2	1.77	3	-	[ee:ef:eg:fg]	SSR
817	b475882806	6	0	6	409383	<nnxnp>	66:74	0	0.46	1	-	[nn:np]	GDsnp00347
818	b475882808	6	0	6	1640609	<nnxnp>	66:74	0	0.46	1	-	[nn:np]	GDsnp01087
819	b475883511	6	0	6	361822	<nnxnp>	66:74	0	0.46	1	-	[nn:np]	RosBREEDSNP_SNP_CT_361822_Lg6_00347_MAF20_335316_exon2
820	b475878489	6	0.947	6	1307443	<nnxnp>	66:74	0	0.46	1	-	[nn:np]	RosBREEDSNP_SNP_GA_1307443_Lg6_02169_MAF30_MDP0000296767_exon13
821	SAmsCV657225	6	0.947	SSR	SSR	<nnxnp>	66:74	0	0.46	1	-	[nn:np]	SSR
822	b475878493	6	2.075	6	2553338	<nnxnp>	64:76	0	1.03	1	-	[nn:np]	RosBREEDSNP_SNP_AG_2553338_Lg6_RosCOS777_MAF40_MDP0000172990_exon2
823	b475878506	6	2.075	6	3299580	<nnxnp>	64:76	0	1.03	1	-	[nn:np]	RosBREEDSNP_SNP_GA_3299580_Lg6_02819_MAF40_MDP0000254459_exon3
824	b475882809	6	2.075	6	3286599	<nnxnp>	64:76	0	1.03	1	-	[nn:np]	GDsnp02819
825	c475878510	6	2.986	6	3922847	<hkxhk>	39:69:32	0	0.73	2	-	[hh:hk:kk]	RosBREEDSNP_SNP_AG_3922847_Lg6_01747_MAF50_1431_exon2
826	b475878511	6	3.256	6	3942180	<nnxnp>	62:78	0	1.83	1	-	[nn:np]	RosBREEDSNP_SNP_CT_3942180_Lg6_01747_MAF40_1636047_exon1
827	b475878513	6	3.256	6	4083944	<nnxnp>	62:78	0	1.83	1	-	[nn:np]	RosBREEDSNP_SNP_AC_4083944_Lg6_00181_MAF50_59957_exon1
828	b475878516	6	3.256	6	4161930	<nnxnp>	62:78	0	1.83	1	-	[nn:np]	RosBREEDSNP_SNP_CT_4161930_Lg6_00181_MAF40_1640456_exon1
829	b475882811	6	3.256	6	4130950	<nnxnp>	62:78	0	1.83	1	-	[nn:np]	GDsnp00181
830	b475883116	6	3.256	6	4099807	<nnxnp>	62:78	0	1.83	1	-	[nn:np]	RosBREEDSNP_SNP_AG_4099807_Lg6_00181_MAF20_164331_exon1
831	c475878512	6	3.29	6	4081099	<hkxhk>	32:70:38	0	0.51	2	-	[hh:hk:kk]	RosBREEDSNP_SNP_GT_4081099_Lg6_00181_MAF50_1628494_exon1
832	b475878517	6	4.541	6	4558281	<nnxnp>	64:76	0	1.03	1	-	[nn:np]	RosBREEDSNP_SNP_GA_4558281_Lg6_00501_MAF50_MDP0000230322_exon5
833	b475878520	6	4.541	6	4578702	<nnxnp>	64:76	0	1.03	1	-	[nn:np]	RosBREEDSNP_SNP_TG_4578702_Lg6_00501_MAF40_241093_exon1
834	b475882812	6	4.541	6	4577900	<nnxnp>	64:76	0	1.03	1	-	[nn:np]	GDsnp00501
835	b475883898	6	4.541	6	4554020	<nnxnp>	64:76	0	1.03	1	-	[nn:np]	RosBREEDSNP_SNP_AG_4554020_Lg6_00501_MAF50_384165_exon1
836	c475878521	6	4.772	6	4594953	<hkxhk>	38:71:31	0	0.73	2	-	[hh:hk:kk]	RosBREEDSNP_SNP_AG_4594953_Lg6_00501_MAF40_MDP0000189774_exon3
837	b475875996	6	5.212	6	4782504	<nnxnp>	65:75	0	0.71	1	-	[nn:np]	RosBREEDSNP_SNP_AG_4782504_Lg6_263940__263940_exon2
838	b475875997	6	5.212	6	4782545	<nnxnp>	65:75	0	0.71	1	-	[nn:np]	RosBREEDSNP_SNP_AC_4782545_Lg6_263940_MAF50_263940_exon2
839	a475878508	6	5.429	6	3891842	<lmxll>	71:69	0	0.03	1	-	[ll:lm]	RosBREEDSNP_SNP_TG_3891842_Lg6_01747_MAF20_451241_exon1
840	b475878525	6	5.946	6	5232792	<nnxnp>	66:74	0	0.46	1	-	[nn:np]	RosBREEDSNP_SNP_AG_5232792_Lg6_00082_MAF50_1649239_exon1
841	b475878526	6	5.946	6	5243425	<nnxnp>	66:74	0	0.46	1	-	[nn:np]	RosBREEDSNP_SNP_CT_5243425_Lg6_00082_MAF50_1622771_exon1
842	b475878529	6	5.946	6	5261397	<nnxnp>	66:74	0	0.46	1	-	[nn:np]	RosBREEDSNP_SNP_GA_5261397_Lg6_RosCOS1410_MAF50_285277_exon1
843	b475878552	6	5.946	6	7877366	<nnxnp>	66:74	0	0.46	1	-	[nn:np]	RosBREEDSNP_SNP_AG_7877366_Lg6_01954_MAF40_1673771_exon1
844	b475878553	6	5.946	6	7904398	<nnxnp>	65:71	4	0.26	1	-	[nn:np]	RosBREEDSNP_SNP_AG_7904398_Lg6_01954_MAF40_MDP0000479590_exon1
845	b475883122	6	5.946	6	7892794	<nnxnp>	66:74	0	0.46	1	-	[nn:np]	RosBREEDSNP_SNP_GT_7892794_Lg6_01954_MAF50_MDP0000224423_exon4
846	b475878532	6	6.398	6	5287964	<nnxnp>	67:73	0	0.26	1	-	[nn:np]	RosBREEDSNP_SNP_GA_5287964_Lg6_RosCOS1410_MAF40_498673_exon1
847	c475876000	6	6.838	6	4993076	<hkxhk>	34:71:35	0	0.04	2	-	[hh:hk:kk]	RosBREEDSNP_SNP_CT_4993076_Lg6_MDP0000075705_MAF50_MDP0000075705_exon1
848	c475878534	6	7.039	6	5306462	<hkxhk>	34:72:34	0	0.11	2	-	[hh:hk:kk]	RosBREEDSNP_SNP_GT_5306462_Lg6_RosCOS1410_MAF30_1639402_exon5
849	a475877289	6	8.594	2	23066666	<lmxll>	70:70	0	0	1	-	[ll:lm]	RosBREEDSNP_SNP_CT_23066666_Lg2_RosCOS292_MAF20_MDP0000202925_exon1
850	c475882813	6	9.746	6	5200956	<hkxhk>	33:71:36	0	0.16	2	-	[hh:hk:kk]	GDsnp00082
851	b475878537	6	10.259	6	6220043	<nnxnp>	67:73	0	0.26	1	-	[nn:np]	RosBREEDSNP_SNP_CT_6220043_Lg6_01575_MAF40_69973_exon1
852	a475878527	6	10.913	6	5249377	<lmxll>	73:67	0	0.26	1	-	[ll:lm]	RosBREEDSNP_SNP_GA_5249377_Lg6_00082_MAF20_627308_exon1
853	c475878545	6	11.425	6	6615652	<hkxhk>	34:73:33	0	0.27	2	-	[hh:hk:kk]	RosBREEDSNP_SNP_AC_6615652_Lg6_RosCOS1869_MAF40_1618698_exon6
854	b475876004	6	12.082	6	7311903	<nnxnp>	68:72	0	0.11	1	-	[nn:np]	RosBREEDSNP_SNP_AG_7311903_Lg6_2101__2101_exon3
855	CH03d07	6	13.246	SSR	SSR	<efxeg>	35:34:37:34	0	0.17	3	-	[ee:ef:eg:fg]	SSR
856	c475883828	6	14.818	8	29489711	<hkxhk>	34:72:34	0	0.11	2	-	[hh:hk:kk]	RosBREEDSNP_SNP_GA_29489711_Lg8_02575_MAF30_10497_exon1
857	a475878563	6	14.893	6	9378475	<lmxll>	72:68	0	0.11	1	-	[ll:lm]	RosBREEDSNP_SNP_TC_9378475_Lg6_02258_MAF10_1637701_exon2
858	b475880147	6	15.522	11	11841472	<nnxnp>	68:72	0	0.11	1	-	[nn:np]	RosBREEDSNP_SNP_GA_11841472_Lg11_00037_MAF50_MDP0000176943_exon1
859	c475878572	6	15.576	6	11991962	<hkxhk>	33:74:33	0	0.46	2	-	[hh:hk:kk]	RosBREEDSNP_SNP_TC_11991962_Lg6_01366_MAF40_1642277_exon2
860	c475878574	6	15.576	6	12001079	<hkxhk>	33:74:33	0	0.46	2	-	[hh:hk:kk]	RosBREEDSNP_SNP_CT_12001079_Lg6_01366_MAF50_MDP0000173360_exon4
861	b475878597	6	15.631	6	16865074	<nnxnp>	68:71	1	0.06	1	-	[nn:np]	RosBREEDSNP_SNP_AC_16865074_Lg6_02779_MAF50_1638635_exon8
862	c475879969	6	17.566	10	35430596	<hkxhk>	32:73:35	0	0.39	2	-	[hh:hk:kk]	RosBREEDSNP_SNP_GA_35430596_Lg10_RosCOS663_MAF50_1657239_exon1
863	c475879970	6	17.566	10	35432622	<hkxhk>	32:73:35	0	0.39	2	-	[hh:hk:kk]	RosBREEDSNP_SNP_AG_35432622_Lg10_RosCOS663_MAF50_1658284_exon6
864	c475884010	6	17.863	14	9329089	<hkxhk>	36:72:32	0	0.34	2	-	[hh:hk:kk]	RosBREED_SNP_CT_9329089_Lg14
865	a475875748	6	17.954	1	7983432	<lmxll>	74:66	0	0.46	1	-	[ll:lm]	RosBREEDSNP_SNP_AG_7983432_Lg1_54086_MAF20_54086_exon1
866	b475879976	6	18.071	10	35521993	<nnxnp>	70:70	0	0	1	-	[nn:np]	RosBREEDSNP_SNP_CT_35521993_Lg10_RosCOS663_MAF40_1677514_exon1
867	SAmsEG631303	6	18.721	SSR	SSR	<efxeg>	37:36:36:31	0	0.63	3	-	[ee:ef:eg:fg]	SSR
868	a475876525	6	22.725	15	14055139	<lmxll>	76:64	0	1.03	1	-	[ll:lm]	RosBREEDSNP_SNP_CT_14055139_Lg15_MDP0000259062_MAF10_MDP0000259062_exon1
869	a475883403	6	22.725	15	14219779	<lmxll>	76:64	0	1.03	1	-	[ll:lm]	RosBREEDSNP_SNP_CT_14219779_Lg15_00816_MAF10_482713_exon1
870	c475878609	6	24.398	6	18628780	<hkxhk>	37:75:28	0	1.87	2	-	[hh:hk:kk]	RosBREEDSNP_SNP_CT_18628780_Lg6_00199_MAF50_MDP0000279487_exon2
871	Hi01d05.y	6	24.398	SSR	SSR	<hkxhk>	28:75:37	0	1.87	2	-	[hh:hk:kk]	SSR
872	c475878615	6	24.969	6	19565705	<hkxhk>	37:75:28	0	1.87	2	-	[hh:hk:kk]	RosBREEDSNP_SNP_GT_19565705_Lg6_00787_MAF40_1641089_exon1
873	c475881421	6	24.969	15	14216532	<hkxhk>	37:75:28	0	1.87	2	-	[hh:hk:kk]	RosBREEDSNP_SNP_GT_14216532_Lg15_00816_MAF30_479223_exon2
874	NZ23g04	6	25.27	SSR	SSR	<efxeg>	37:38:38:27	0	2.46	3	-	[ee:ef:eg:fg]	SSR
875	b475878619	6	26.597	6	19604126	<nnxnp>	73:67	0	0.26	1	-	[nn:np]	RosBREEDSNP_SNP_GT_19604126_Lg6_00787_MAF50_1666244_exon3
876	CH01b11	6	26.597	SSR	SSR	<nnxnp>	73:67	0	0.26	1	-	[nn:np]	SSR
877	b475878634	6	28.156	6	20446572	<nnxnp>	73:67	0	0.26	1	-	[nn:np]	RosBREEDSNP_SNP_GA_20446572_Lg6_00472_MAF40_910234_exon1
878	b475878636	6	28.156	6	20453026	<nnxnp>	73:67	0	0.26	1	-	[nn:np]	RosBREEDSNP_SNP_GA_20453026_Lg6_00472_MAF50_1623297_exon6
879	b475882825	6	28.156	6	20455715	<nnxnp>	73:67	0	0.26	1	-	[nn:np]	GDsnp00472
880	a475876013	6	30.524	6	21088744	<lmxll>	62:78	0	1.83	1	-	[ll:lm]	RosBREEDSNP_SNP_AC_21088744_Lg6_155895_MAF20_155895_exon1
881	a475876015	6	30.524	6	21134048	<lmxll>	62:78	0	1.83	1	-	[ll:lm]	RosBREEDSNP_SNP_CT_21134048_Lg6_248164_MAF10_248164_exon2
882	a475877358	6	30.524	2	33034375	<lmxll>	62:78	0	1.83	1	-	[ll:lm]	RosBREEDSNP_SNP_GT_33034375_Lg2_02223_MAF10_733837_exon1
883	a475878639	6	30.524	6	21693978	<lmxll>	62:78	0	1.83	1	-	[ll:lm]	RosBREEDSNP_SNP_CA_21693978_Lg6_00142_MAF20_711715_exon2
884	a475878640	6	30.524	6	21699479	<lmxll>	62:78	0	1.83	1	-	[ll:lm]	RosBREEDSNP_SNP_TC_21699479_Lg6_00142_MAF10_MDP0000312412_exon6
885	a475878641	6	30.524	6	21727754	<lmxll>	62:78	0	1.83	1	-	[ll:lm]	RosBREEDSNP_SNP_AC_21727754_Lg6_00142_MAF20_1627841_exon4
886	a475878648	6	30.524	6	22247625	<lmxll>	62:78	0	1.83	1	-	[ll:lm]	RosBREEDSNP_SNP_CT_22247625_Lg6_02165_MAF20_1627766_exon9
887	a475878649	6	30.524	6	22275630	<lmxll>	62:78	0	1.83	1	-	[ll:lm]	RosBREEDSNP_SNP_GA_22275630_Lg6_02165_MAF10_275918_exon1
888	a475878650	6	30.524	6	22279636	<lmxll>	62:78	0	1.83	1	-	[ll:lm]	RosBREEDSNP_SNP_CT_22279636_Lg6_02165_MAF30_MDP0000777702_exon2
889	a475882827	6	30.524	6	22254226	<lmxll>	62:78	0	1.83	1	-	[ll:lm]	GDsnp02165
890	a475883255	6	30.524	6	21677670	<lmxll>	62:78	0	1.83	1	-	[ll:lm]	RosBREEDSNP_SNP_AG_21677670_Lg6_00142_MAF50_1685978_exon2
891	CH03d12	6	30.524	SSR	SSR	<lmxll>	62:78	0	1.83	1	-	[ll:lm]	SSR
892	c475876054	6	30.88	7	5403380	<hkxhk>	41:61:38	0	2.44	2	-	[hh:hk:kk]	RosBREEDSNP_SNP_AG_5403380_Lg7_325171_MAF30_325171_exon1
893	c475876056	6	30.88	7	5404288	<hkxhk>	41:61:38	0	2.44	2	-	[hh:hk:kk]	RosBREEDSNP_SNP_AC_5404288_Lg7_324951_MAF30_324951_exon1
894	b475884114	6	32.498	11	23582086	<nnxnp>	79:61	0	2.31	1	-	[nn:np]	AFL1
895	a475878651	6	32.878	6	23402231	<lmxll>	63:77	0	1.4	1	-	[ll:lm]	RosBREEDSNP_SNP_GT_23402231_Lg6_01556_MAF20_MDP0000263165_exon15
896	a475878652	6	32.878	6	23407280	<lmxll>	63:77	0	1.4	1	-	[ll:lm]	RosBREEDSNP_SNP_TC_23407280_Lg6_01556_MAF20_MDP0000306342_exon1
897	a475878653	6	32.878	6	23409284	<lmxll>	63:77	0	1.4	1	-	[ll:lm]	RosBREEDSNP_SNP_CA_23409284_Lg6_01556_MAF40_441066_exon1
898	a475878654	6	32.878	6	23415983	<lmxll>	63:77	0	1.4	1	-	[ll:lm]	RosBREEDSNP_SNP_CT_23415983_Lg6_01556_MAF10_1645546_exon2
899	a475878655	6	32.878	6	23422688	<lmxll>	63:77	0	1.4	1	-	[ll:lm]	RosBREEDSNP_SNP_AG_23422688_Lg6_01556_MAF30_344885_exon3
900	a475878658	6	33.557	6	23453666	<lmxll>	62:78	0	1.83	1	-	[ll:lm]	RosBREEDSNP_SNP_AG_23453666_Lg6_01502_MAF40_1627896_exon1
901	a475878659	6	33.557	6	23462644	<lmxll>	62:78	0	1.83	1	-	[ll:lm]	RosBREEDSNP_SNP_CT_23462644_Lg6_01502_MAF20_99517_exon1
902	b475876014	6	38.766	6	21088776	<nnxnp>	77:63	0	1.4	1	-	[nn:np]	RosBREEDSNP_SNP_TG_21088776_Lg6_155895__155895_exon1
903	a475876022	6	39.439	6	25205098	<lmxll>	64:76	0	1.03	1	-	[ll:lm]	RosBREEDSNP_SNP_TC_25205098_Lg6_258116_MAF20_258116_exon2
904	a475878667	6	39.439	6	25319820	<lmxll>	64:76	0	1.03	1	-	[ll:lm]	RosBREEDSNP_SNP_GA_25319820_Lg6_01444_MAF40_340091_exon5
905	a475878670	6	39.439	6	25352404	<lmxll>	64:76	0	1.03	1	-	[ll:lm]	RosBREEDSNP_SNP_TG_25352404_Lg6_01444_MAF20_366517_exon1
906	a475878671	6	39.439	6	25356570	<lmxll>	64:76	0	1.03	1	-	[ll:lm]	RosBREEDSNP_SNP_AG_25356570_Lg6_01444_MAF40_99284_exon2
907	c475876024	6	41.139	6	25205225	<hkxhk>	34:73:33	0	0.27	2	-	[hh:hk:kk]	RosBREEDSNP_SNP_CT_25205225_Lg6_258116_MAF10_258116_exon1
908	a475878684	6	49.077	6	27311090	<lmxll>	67:73	0	0.26	1	-	[ll:lm]	RosBREEDSNP_SNP_GA_27311090_Lg6_RosCOS1881_MAF20_91476_exon1
909	a475878686	6	49.077	6	27322069	<lmxll>	67:73	0	0.26	1	-	[ll:lm]	RosBREEDSNP_SNP_AG_27322069_Lg6_RosCOS1881_MAF40_259381_exon1
910	a475878687	6	49.077	6	27324354	<lmxll>	67:73	0	0.26	1	-	[ll:lm]	RosBREEDSNP_SNP_TC_27324354_Lg6_RosCOS1881_MAF10_1684220_exon2
911	NZ03c1.x	6	49.902	SSR	SSR	<efxeg>	35:42:28:27	8	4.42	3	-	[ee:ef:eg:fg]	SSR
912	a475878693	6	51.531	6	27447975	<lmxll>	66:74	0	0.46	1	-	[ll:lm]	RosBREEDSNP_SNP_GA_27447975_Lg6_RosCOS1040_MAF30_1637096_exon1
913	a475878696	6	51.531	6	27462705	<lmxll>	66:74	0	0.46	1	-	[ll:lm]	RosBREEDSNP_SNP_AG_27462705_Lg6_RosCOS1040_MAF20_351957_exon1
914	a475878700	6	51.531	6	27497747	<lmxll>	66:74	0	0.46	1	-	[ll:lm]	RosBREEDSNP_SNP_GA_27497747_Lg6_RosCOS1040_MAF20_1658681_exon1
915	IPPN18	6	52.01	SSR	SSR	<efxeg>	42:46:24:28	0	9.71	3	*	[ee:ef:eg:fg]	SSR
916	a475878709	6	52.968	6	27850051	<lmxll>	66:74	0	0.46	1	-	[ll:lm]	RosBREEDSNP_SNP_TC_27850051_Lg6_RosCOS750_MAF50_1672727_exon1
917	b475878692	6	55.846	6	27359073	<nnxnp>	81:59	0	3.46	1	-	[nn:np]	RosBREEDSNP_SNP_TC_27359073_Lg6_RosCOS1881_MAF30_53958_exon1
918	b475878694	6	55.846	6	27451132	<nnxnp>	81:59	0	3.46	1	-	[nn:np]	RosBREEDSNP_SNP_GA_27451132_Lg6_RosCOS1040_MAF30_MDP0000311035_exon3
919	b475878695	6	56.977	6	27455546	<nnxnp>	82:58	0	4.11	1	*	[nn:np]	RosBREEDSNP_SNP_AC_27455546_Lg6_RosCOS1040_MAF40_458950_exon1
920	b475878702	6	57.815	6	27779095	<nnxnp>	83:57	0	4.83	1	*	[nn:np]	RosBREEDSNP_SNP_CT_27779095_Lg6_RosCOS750_MAF20_945201_exon1
921	b475878710	6	57.815	6	27866211	<nnxnp>	83:57	0	4.83	1	*	[nn:np]	RosBREEDSNP_SNP_GA_27866211_Lg6_RosCOS750_MAF50_MDP0000166779_exon4
922	b475883778	6	57.815	6	27832806	<nnxnp>	83:57	0	4.83	1	*	[nn:np]	RosBREEDSNP_SNP_CT_27832806_Lg6_RosCOS750_MAF40_MDP0000163041_exon1
923	a475878716	6	59.357	6	28873630	<lmxll>	71:68	1	0.06	1	-	[ll:lm]	RosBREEDSNP_SNP_TC_28873630_Lg6_01574_MAF50_1647083_exon3
924	a475881228	6	59.357	14	33272703	<lmxll>	71:69	0	0.03	1	-	[ll:lm]	RosBREEDSNP_SNP_GA_33272703_Lg14_01548_MAF10_1639540_exon5
925	a475882832	6	59.357	6	28872053	<lmxll>	71:69	0	0.03	1	-	[ll:lm]	GDsnp01574
926	b475878715	6	60.279	6	28870265	<nnxnp>	83:57	0	4.83	1	*	[nn:np]	RosBREEDSNP_SNP_AG_28870265_Lg6_01574_MAF40_1630839_exon1
927	Hi07b06	6	61.21	SSR	SSR	<hkxhk>	32:68:40	0	1.03	2	-	[hh:hk:kk]	SSR
928	c475876040	6	61.21	6	30289276	<hkxhk>	40:68:32	0	1.03	2	-	[hh:hk:kk]	RosBREEDSNP_SNP_AG_30289276_Lg6_MDP0000236390_MAF20_MDP0000236390_exon2
929	c475876041	6	61.21	6	30289424	<hkxhk>	40:68:32	0	1.03	2	-	[hh:hk:kk]	RosBREEDSNP_SNP_TC_30289424_Lg6_MDP0000236390_MAF40_MDP0000236390_exon2
930	c475876043	6	61.21	6	30289681	<hkxhk>	40:68:32	0	1.03	2	-	[hh:hk:kk]	RosBREEDSNP_SNP_AG_30289681_Lg6_MDP0000236390_MAF30_MDP0000236390_exon1
931	c475882969	6	61.67	6	30154941	<hkxhk>	40:69:31	0	1.19	2	-	[hh:hk:kk]	RosBREEDSNP_SNP_GT_30154941_Lg6_02138_MAF30_1650126_exon2
932	a475876038	6	62.534	6	28988729	<lmxll>	71:69	0	0.03	1	-	[ll:lm]	RosBREEDSNP_SNP_CT_28988729_Lg6_165001_MAF20_165001_exon1
933	CH05a05	6	64.207	SSR	SSR	<lmxll>	72:68	0	0.11	1	-	[ll:lm]	SSR
934	a475882834	6	64.207	6	30105757	<lmxll>	72:68	0	0.11	1	-	[ll:lm]	GDsnp02138
937	b475878732	7	0	7	825395	<nnxnp>	60:80	0	2.86	1	-	[nn:np]	RosBREEDSNP_SNP_TC_825395_Lg7_01172_MAF50_523397_exon1
938	CN444794	7	0.944	SSR	SSR	<efxeg>	36:24:52:28	0	13.14	3	***	[ee:ef:eg:fg]	SSR
939	NZmsEB107305.y	7	1.579	SSR	SSR	<efxeg>	36:25:50:29	0	10.34	3	*	[ee:ef:eg:fg]	SSR
940	SdSSR	7	1.967	SSR	SSR	<hkxhk>	35:76:29	0	1.54	2	-	[hh:hk:kk]	SSR
941	c475878727	7	2.265	7	776618	<hkxhk>	28:76:35	1	1.92	2	-	[hh:hk:kk]	RosBREEDSNP_SNP_TC_776618_Lg7_01172_MAF30_MDP0000234257_exon2
942	c475878728	7	2.265	7	795182	<hkxhk>	35:77:28	0	2.1	2	-	[hh:hk:kk]	RosBREEDSNP_SNP_CT_795182_Lg7_01172_MAF20_59127_exon1
943	c475878733	7	2.265	7	839755	<hkxhk>	35:77:28	0	2.1	2	-	[hh:hk:kk]	RosBREEDSNP_SNP_GA_839755_Lg7_01172_MAF50_MDP0000263152_exon1
944	c475882836	7	2.265	7	1160223	<hkxhk>	28:77:35	0	2.1	2	-	[hh:hk:kk]	GDsnp01997
945	Hi01d05.z	7	2.265	SSR	SSR	<hkxhk>	28:77:35	0	2.1	2	-	[hh:hk:kk]	SSR
946	c475878755	7	2.632	7	2244430	<hkxhk>	28:78:34	0	2.34	2	-	[hh:hk:kk]	RosBREEDSNP_SNP_CT_2244430_Lg7_01946_MAF30_1661455_exon1
947	c475878756	7	2.987	7	2260844	<hkxhk>	28:75:35	2	1.75	2	-	[hh:hk:kk]	RosBREEDSNP_SNP_TC_2260844_Lg7_01946_MAF10_684526_exon1
948	a475878760	7	5.115	7	2824849	<lmxll>	84:56	0	5.6	1	*	[ll:lm]	RosBREEDSNP_SNP_GA_2824849_Lg7_00802_MAF50_MDP0000804626_exon1
949	a475878762	7	5.115	7	2835269	<lmxll>	84:56	0	5.6	1	*	[ll:lm]	RosBREEDSNP_SNP_AC_2835269_Lg7_00802_MAF20_1687795_exon4
950	a475878763	7	5.115	7	2838006	<lmxll>	84:56	0	5.6	1	*	[ll:lm]	RosBREEDSNP_SNP_TC_2838006_Lg7_00802_MAF40_1687795_exon1
951	c475878767	7	5.957	7	2869226	<hkxhk>	34:77:29	0	1.76	2	-	[hh:hk:kk]	RosBREEDSNP_SNP_TC_2869226_Lg7_00802_MAF50_688320_exon1
952	a475876044	7	6.523	7	3188606	<lmxll>	82:58	0	4.11	1	*	[ll:lm]	RosBREEDSNP_SNP_AG_3188606_Lg7_64581_MAF10_64581_exon1
953	a475876049	7	7.164	7	3810018	<lmxll>	81:59	0	3.46	1	-	[ll:lm]	RosBREEDSNP_SNP_AC_3810018_Lg7_187559_MAF50_187559_exon3
954	a475878769	7	7.164	7	3546549	<lmxll>	81:59	0	3.46	1	-	[ll:lm]	RosBREEDSNP_SNP_AC_3546549_Lg7_01717_MAF20_1672118_exon1
955	a475882840	7	7.164	7	3560537	<lmxll>	81:59	0	3.46	1	-	[ll:lm]	GDsnp01717
956	a475882764	7	8.09	5	823795	<lmxll>	80:60	0	2.86	1	-	[ll:lm]	GDsnp00460
957	SAmsEB134278.y	7	8.09	SSR	SSR	<lmxll>	80:60	0	2.86	1	-	[ll:lm]	SSR
958	b475878784	7	8.796	7	3888952	<nnxnp>	60:80	0	2.86	1	-	[nn:np]	RosBREEDSNP_SNP_AG_3888952_Lg7_RosCOS418_MAF50_1667898_exon1
959	c475878782	7	9.755	7	3880169	<hkxhk>	32:70:34	4	0.18	2	-	[hh:hk:kk]	RosBREEDSNP_SNP_GA_3880169_Lg7_RosCOS418_MAF30_98167_exon1
960	b475878793	7	10.127	7	4372277	<nnxnp>	62:78	0	1.83	1	-	[nn:np]	RosBREEDSNP_SNP_CT_4372277_Lg7_01170_MAF40_MDP0000213319_exon4
961	b475878790	7	10.127	7	4157966	<nnxnp>	62:78	0	1.83	1	-	[nn:np]	RosBREEDSNP_SNP_GT_4157966_Lg7_RosCOS3240_MAF10_MDP0000152542_exon2
962	b475878797	7	10.127	7	4391386	<nnxnp>	62:78	0	1.83	1	-	[nn:np]	RosBREEDSNP_SNP_GA_4391386_Lg7_01170_MAF40_138892_exon2
963	b475878796	7	10.127	7	4381600	<nnxnp>	62:78	0	1.83	1	-	[nn:np]	RosBREEDSNP_SNP_GT_4381600_Lg7_01170_MAF30_MDP0000213321_exon1
964	b475878802	7	10.127	7	5770325	<nnxnp>	62:78	0	1.83	1	-	[nn:np]	RosBREEDSNP_SNP_TC_5770325_Lg7_00658_MAF20_MDP0000307551_exon1
965	b475878805	7	10.127	7	5805626	<nnxnp>	62:78	0	1.83	1	-	[nn:np]	RosBREEDSNP_SNP_CA_5805626_Lg7_00658_MAF40_453225_exon2
966	b475882842	7	10.127	7	5809479	<nnxnp>	62:78	0	1.83	1	-	[nn:np]	GDsnp00658
967	c475878795	7	10.844	7	4377413	<hkxhk>	36:70:34	0	0.06	2	-	[hh:hk:kk]	RosBREEDSNP_SNP_CT_4377413_Lg7_01170_MAF20_1647395_exon1
968	a475878801	7	11.228	7	4459057	<lmxll>	78:62	0	1.83	1	-	[ll:lm]	RosBREEDSNP_SNP_TC_4459057_Lg7_01170_MAF50_MDP0000641702_exon1
969	b475878831	7	13.493	7	7347591	<nnxnp>	63:76	1	1.22	1	-	[nn:np]	RosBREEDSNP_SNP_CT_7347591_Lg7_02853_MAF30_MDP0000142937_exon14
970	b475882846	7	13.494	7	7348830	<nnxnp>	63:77	0	1.4	1	-	[nn:np]	GDsnp02853
971	b475883395	7	13.494	7	7378612	<nnxnp>	63:77	0	1.4	1	-	[nn:np]	RosBREEDSNP_SNP_AG_7378612_Lg7_02853_MAF50_MDP0000235015_exon2
972	b475878826	7	13.494	7	7265453	<nnxnp>	63:77	0	1.4	1	-	[nn:np]	RosBREEDSNP_SNP_GT_7265453_Lg7_snpEB106582_MAF30_470278_exon1
973	c475883764	7	14.628	2	32160975	<hkxhk>	34:73:33	0	0.27	2	-	[hh:hk:kk]	RosBREEDSNP_SNP_CA_32160975_Lg2_00022_MAF10_409827_exon1
974	b475878840	7	14.848	7	8019927	<nnxnp>	63:77	0	1.4	1	-	[nn:np]	RosBREEDSNP_SNP_AG_8019927_Lg7_02619_MAF10_MDP0000765480_exon2
975	a475878818	7	16.025	7	7090659	<lmxll>	76:64	0	1.03	1	-	[ll:lm]	RosBREEDSNP_SNP_AG_7090659_Lg7_01872_MAF30_775865_exon1
976	a475878820	7	16.025	7	7097620	<lmxll>	76:64	0	1.03	1	-	[ll:lm]	RosBREEDSNP_SNP_AG_7097620_Lg7_01872_MAF30_901782_exon2
977	a475881711	7	17.548	16	2301322	<lmxll>	78:62	0	1.83	1	-	[ll:lm]	RosBREEDSNP_SNP_CA_2301322_Lg16_00719_MAF20_1655216_exon1
978	a475881712	7	17.548	16	2303403	<lmxll>	78:62	0	1.83	1	-	[ll:lm]	RosBREEDSNP_SNP_CT_2303403_Lg16_00719_MAF30_1629301_exon14
979	c475876060	7	18.466	7	8158759	<hkxhk>	37:66:37	0	0.46	2	-	[hh:hk:kk]	RosBREEDSNP_SNP_GA_8158759_Lg7_263337_MAF20_263337_exon4
980	b475876210	7	19.291	10	10815888	<nnxnp>	66:74	0	0.46	1	-	[nn:np]	RosBREEDSNP_SNP_TC_10815888_Lg10_218016_MAF50_218016_exon1
981	a475877822	7	19.689	3	37536893	<lmxll>	77:63	0	1.4	1	-	[ll:lm]	RosBREEDSNP_SNP_GA_37536893_Lg3_01822_MAF40_MDP0000275951_exon2
982	a475876428	7	20.528	13	31561537	<lmxll>	78:62	0	1.83	1	-	[ll:lm]	RosBREEDSNP_SNP_CT_31561537_Lg13_27726_MAF20_27726_exon1
983	a475878847	7	20.528	7	8490690	<lmxll>	78:62	0	1.83	1	-	[ll:lm]	RosBREEDSNP_SNP_TG_8490690_Lg7_01780_MAF30_MDP0000876438_exon1
984	a475878851	7	20.528	7	8520200	<lmxll>	78:62	0	1.83	1	-	[ll:lm]	RosBREEDSNP_SNP_AC_8520200_Lg7_01780_MAF30_525134_exon4
985	c475878860	7	20.579	7	9298084	<hkxhk>	35:70:35	0	0	2	-	[hh:hk:kk]	RosBREEDSNP_SNP_GA_9298084_Lg7_RosCOS2471_MAF40_MDP0000130967_exon1
986	a475878857	7	21.623	7	9273339	<lmxll>	76:64	0	1.03	1	-	[ll:lm]	RosBREEDSNP_SNP_CT_9273339_Lg7_RosCOS2471_MAF30_MDP0000221553_exon1
987	b475882849	7	22.339	7	11050754	<nnxnp>	67:73	0	0.26	1	-	[nn:np]	GDsnp01882
988	b475876070	7	23.775	7	11718356	<nnxnp>	67:73	0	0.26	1	-	[nn:np]	RosBREEDSNP_SNP_AG_11718356_Lg7_155896__155896_exon1
989	c475878872	7	24.61	7	11386714	<hkxhk>	29:75:36	0	1.41	2	-	[hh:hk:kk]	RosBREEDSNP_SNP_CT_11386714_Lg7_02293_MAF40_MDP0000308855_exon7
990	c475876077	7	26.976	7	15420928	<hkxhk>	30:75:34	1	1.1	2	-	[hh:hk:kk]	RosBREEDSNP_SNP_AG_15420928_Lg7_85279_MAF50_85279_exon1
991	c475876276	7	26.976	11	21621987	<hkxhk>	30:76:34	0	1.26	2	-	[hh:hk:kk]	RosBREEDSNP_SNP_CT_21621987_Lg11_289238_MAF20_289238_exon3
992	a475878871	7	27.025	7	11383980	<lmxll>	66:74	0	0.46	1	-	[ll:lm]	RosBREEDSNP_SNP_GA_11383980_Lg7_02293_MAF20_MDP0000308855_exon2
993	a475883730	7	27.025	12	5462424	<lmxll>	66:74	0	0.46	1	-	[ll:lm]	RosBREEDSNP_SNP_AG_5462424_Lg12_02212_MAF20_979942_exon1
994	NZmsEE663789	7	27.025	SSR	SSR	<lmxll>	66:74	0	0.46	1	-	[ll:lm]	SSR
995	a475878869	7	27.025	7	11050637	<lmxll>	66:74	0	0.46	1	-	[ll:lm]	RosBREEDSNP_SNP_AC_11050637_Lg7_01882_MAF50_55306_exon1
996	a475878866	7	27.025	7	11025706	<lmxll>	66:74	0	0.46	1	-	[ll:lm]	RosBREEDSNP_SNP_GA_11025706_Lg7_01882_MAF40_MDP0000125099_exon1
997	b475880132	7	27.318	11	11350678	<nnxnp>	71:69	0	0.03	1	-	[nn:np]	RosBREEDSNP_SNP_GA_11350678_Lg11_00377_MAF10_MDP0000302682_exon5
998	b475882851	7	27.318	7	13557557	<nnxnp>	71:69	0	0.03	1	-	[nn:np]	GDsnp01305
999	b475878883	7	27.738	7	17161456	<nnxnp>	72:68	0	0.11	1	-	[nn:np]	RosBREEDSNP_SNP_AG_17161456_Lg7_02657_MAF50_MDP0000250369_exon3
1000	b475883271	7	27.738	7	17174873	<nnxnp>	72:68	0	0.11	1	-	[nn:np]	RosBREEDSNP_SNP_TC_17174873_Lg7_02657_MAF50_1654806_exon1
1001	a475876275	7	27.878	11	21621903	<lmxll>	65:75	0	0.71	1	-	[ll:lm]	RosBREEDSNP_SNP_AG_21621903_Lg11_289238_MAF20_289238_exon3
1002	a475883667	7	27.878	15	42962604	<lmxll>	65:75	0	0.71	1	-	[ll:lm]	RosBREEDSNP_SNP_CA_42962604_Lg15_RosCOS1842_MAF30_1656150_exon1
1003	CH04e05	7	28.113	SSR	SSR	<efxeg>	30:36:36:36	2	0.78	3	-	[ee:ef:eg:fg]	SSR
1004	b475876082	7	31.127	7	18336417	<nnxnp>	69:71	0	0.03	1	-	[nn:np]	RosBREEDSNP_SNP_GA_18336417_Lg7_237066_MAF30_237066_exon1
1005	c475882856	7	33.437	7	19500629	<hkxhk>	34:79:27	0	3.01	2	-	[hh:hk:kk]	GDsnp00871
1006	b475878893	7	35.429	7	19500458	<nnxnp>	69:71	0	0.03	1	-	[nn:np]	RosBREEDSNP_SNP_GA_19500458_Lg7_00871_MAF20_MDP0000625344_exon4
1007	NZmsCN943067	7	37.798	SSR	SSR	<nnxnp>	73:67	0	0.26	1	-	[nn:np]	SSR
1008	b475876084	7	37.798	7	21096889	<nnxnp>	73:67	0	0.26	1	-	[nn:np]	RosBREEDSNP_SNP_GT_21096889_Lg7_MDP0000194603_MAF20_MDP0000194603_exon9
1009	b475876085	7	37.798	7	21096895	<nnxnp>	73:67	0	0.26	1	-	[nn:np]	RosBREEDSNP_SNP_GA_21096895_Lg7_MDP0000194603_MAF30_MDP0000194603_exon9
1010	c475878914	7	39.494	7	24383712	<hkxhk>	33:71:36	0	0.16	2	-	[hh:hk:kk]	RosBREEDSNP_SNP_GA_24383712_Lg7_01756_MAF30_893148_exon1
1011	c475878992	7	40.211	8	6963744	<hkxhk>	34:71:35	0	0.04	2	-	[hh:hk:kk]	RosBREEDSNP_SNP_CT_6963744_Lg8_RosCOS3599_MAF30_220179_exon1
1012	c475878994	7	40.211	8	6987166	<hkxhk>	34:71:35	0	0.04	2	-	[hh:hk:kk]	RosBREEDSNP_SNP_GA_6987166_Lg8_RosCOS3599_MAF50_MDP0000622743_exon3
1013	c475878995	7	40.211	8	6989961	<hkxhk>	35:71:34	0	0.04	2	-	[hh:hk:kk]	RosBREEDSNP_SNP_AG_6989961_Lg8_RosCOS3599_MAF40_1632734_exon1
1014	c475878996	7	40.211	8	6994454	<hkxhk>	35:71:34	0	0.04	2	-	[hh:hk:kk]	RosBREEDSNP_SNP_TC_6994454_Lg8_RosCOS3599_MAF30_MDP0000210032_exon8
1015	CH02b11	7	41.41	SSR	SSR	<efxeg>	35:39:30:35	1	1.17	3	-	[ee:ef:eg:fg]	SSR
1016	c475878917	7	41.984	7	25190375	<hkxhk>	35:70:35	0	0	2	-	[hh:hk:kk]	RosBREEDSNP_SNP_TG_25190375_Lg7_00699_MAF30_MDP0000285463_exon1
1017	c475878922	7	42.357	7	25209129	<hkxhk>	34:71:35	0	0.04	2	-	[hh:hk:kk]	RosBREEDSNP_SNP_GA_25209129_Lg7_00699_MAF50_257331_exon3
1018	c475878923	7	42.357	7	25223845	<hkxhk>	35:71:34	0	0.04	2	-	[hh:hk:kk]	RosBREEDSNP_SNP_GA_25223845_Lg7_00699_MAF50_1660767_exon1
1019	c475878930	7	43.104	7	25439273	<hkxhk>	32:73:35	0	0.39	2	-	[hh:hk:kk]	RosBREEDSNP_SNP_CA_25439273_Lg7_02291_MAF40_MDP0000308968_exon2
1020	c475882861	7	43.104	7	25439300	<hkxhk>	32:73:35	0	0.39	2	-	[hh:hk:kk]	GDsnp02291
1021	a475876821	7	44.822	1	22540597	<lmxll>	68:72	0	0.11	1	-	[ll:lm]	RosBREEDSNP_SNP_TC_22540597_Lg1_RosCOS1157_MAF50_MDP0000295917_exon1
1022	a475876824	7	44.822	1	22552929	<lmxll>	68:72	0	0.11	1	-	[ll:lm]	RosBREEDSNP_SNP_GT_22552929_Lg1_RosCOS1157_MAF30_MDP0000244538_exon2
1023	a475876827	7	44.822	1	22570796	<lmxll>	68:72	0	0.11	1	-	[ll:lm]	RosBREEDSNP_SNP_TC_22570796_Lg1_RosCOS1157_MAF40_1644689_exon1
1024	a475876828	7	44.822	1	22575578	<lmxll>	68:72	0	0.11	1	-	[ll:lm]	RosBREEDSNP_SNP_TC_22575578_Lg1_RosCOS1157_MAF40_1665191_exon3
1025	a475876957	7	47.465	2	1234889	<lmxll>	66:74	0	0.46	1	-	[ll:lm]	RosBREEDSNP_SNP_CT_1234889_Lg2_01134_MAF20_1633035_exon1
1026	c475876822	7	48.146	1	22544298	<hkxhk>	32:73:35	0	0.39	2	-	[hh:hk:kk]	RosBREEDSNP_SNP_GA_22544298_Lg1_RosCOS1157_MAF50_MDP0000295917_exon5
1027	c475876830	7	48.583	1	22848136	<hkxhk>	34:72:33	1	0.19	2	-	[hh:hk:kk]	RosBREEDSNP_SNP_AG_22848136_Lg1_MdExp7_MAF50_1687294_exon5
1028	c475876834	7	48.591	1	22864266	<hkxhk>	35:72:33	0	0.17	2	-	[hh:hk:kk]	RosBREEDSNP_SNP_AG_22864266_Lg1_MdExp7_MAF50_1639944_exon2
1029	c475883423	7	48.871	1	22868522	<hkxhk>	34:71:35	0	0.04	2	-	[hh:hk:kk]	RosBREEDSNP_SNP_GT_22868522_Lg1_MdExp7_MAF40_1631180_exon5
1030	b475876825	7	48.871	1	22565017	<nnxnp>	75:65	0	0.71	1	-	[nn:np]	RosBREEDSNP_SNP_TG_22565017_Lg1_RosCOS1157_MAF20_601265_exon1
1031	b475876833	7	48.871	1	22862141	<nnxnp>	75:65	0	0.71	1	-	[nn:np]	RosBREEDSNP_SNP_CT_22862141_Lg1_MdExp7_MAF30_1625535_exon1
1032	b475876823	7	49.597	1	22550553	<nnxnp>	75:65	0	0.71	1	-	[nn:np]	RosBREEDSNP_SNP_TC_22550553_Lg1_RosCOS1157_MAF10_MDP0000199241_exon1
1033	EMPc117	7	50.532	SSR	SSR	<nnxnp>	75:65	0	0.71	1	-	[nn:np]	SSR
1034	a475881154	7	51.186	14	27534464	<lmxll>	63:77	0	1.4	1	-	[ll:lm]	RosBREEDSNP_SNP_GA_27534464_Lg14_00052_MAF30_1639446_exon2
1035	a475881156	7	51.186	14	27541443	<lmxll>	63:77	0	1.4	1	-	[ll:lm]	RosBREEDSNP_SNP_AG_27541443_Lg14_00052_MAF20_20273_exon1
1036	a475881157	7	51.186	14	27545714	<lmxll>	63:77	0	1.4	1	-	[ll:lm]	RosBREEDSNP_SNP_AG_27545714_Lg14_00052_MAF20_1649685_exon1
1037	a475875901	7	55.814	4	2918149	<lmxll>	65:75	0	0.71	1	-	[ll:lm]	RosBREEDSNP_SNP_TC_2918149_Lg4_327960_MAF30_327960_exon2
1038	c475877857	7	56.696	4	2780935	<hkxhk>	37:69:34	0	0.16	2	-	[hh:hk:kk]	RosBREEDSNP_SNP_GA_2780935_Lg4_RosCOS2404_MAF40_MDP0000943251_exon2
1039	c475877858	7	56.696	4	2785691	<hkxhk>	37:69:34	0	0.16	2	-	[hh:hk:kk]	RosBREEDSNP_SNP_CT_2785691_Lg4_RosCOS2404_MAF30_54757_exon1
1040	c475877860	7	56.696	4	2795579	<hkxhk>	34:69:37	0	0.16	2	-	[hh:hk:kk]	RosBREEDSNP_SNP_TC_2795579_Lg4_RosCOS2404_MAF30_MDP0000292933_exon1
1041	c475877861	7	56.696	4	2797918	<hkxhk>	37:69:34	0	0.16	2	-	[hh:hk:kk]	RosBREEDSNP_SNP_GA_2797918_Lg4_RosCOS2404_MAF40_523766_exon1
1042	c475875902	7	57.797	4	2919674	<hkxhk>	33:72:35	0	0.17	2	-	[hh:hk:kk]	RosBREEDSNP_SNP_AC_2919674_Lg4_244093__244093_exon1
1043	a475875905	7	59.118	4	3527698	<lmxll>	67:73	0	0.26	1	-	[ll:lm]	RosBREEDSNP_SNP_GA_3527698_Lg4_266048_MAF30_266048_exon1
1044	a475875906	7	59.118	4	3527787	<lmxll>	67:73	0	0.26	1	-	[ll:lm]	RosBREEDSNP_SNP_CT_3527787_Lg4_266048_MAF30_266048_exon1
1045	a475875907	7	59.118	4	3527816	<lmxll>	67:73	0	0.26	1	-	[ll:lm]	RosBREEDSNP_SNP_GA_3527816_Lg4_266048_MAF30_266048_exon1
1046	c475875904	7	59.706	4	3527551	<hkxhk>	34:73:33	0	0.27	2	-	[hh:hk:kk]	RosBREEDSNP_SNP_GA_3527551_Lg4_266048_MAF30_266048_exon1
1047	NZmsCN879773.y	7	65.343	SSR	SSR	<nnxnp>	74:66	0	0.46	1	-	[nn:np]	SSR
1048	a475876095	7	67.057	7	27353737	<lmxll>	73:67	0	0.26	1	-	[ll:lm]	RosBREEDSNP_SNP_TC_27353737_Lg7_MDP0000159463_MAF10_MDP0000159463_exon18
1049	NZmsEB137749	7	67.382	SSR	SSR	<hkxhk>	26:77:37	0	3.13	2	-	[hh:hk:kk]	SSR
1050	c475876098	7	67.894	7	27987569	<hkxhk>	29:74:37	0	1.37	2	-	[hh:hk:kk]	RosBREEDSNP_SNP_CT_27987569_Lg7_327620_MAF30_327620_exon1
1051	c475876099	7	67.894	7	27987642	<hkxhk>	29:74:37	0	1.37	2	-	[hh:hk:kk]	RosBREEDSNP_SNP_CT_27987642_Lg7_327620_MAF40_327620_exon1
1052	c475876101	7	67.894	7	27987747	<hkxhk>	29:74:37	0	1.37	2	-	[hh:hk:kk]	RosBREEDSNP_SNP_GA_27987747_Lg7_327620_MAF30_327620_exon1
1053	c475876103	7	68.377	7	28181089	<hkxhk>	37:75:22	6	5.27	2	-	[hh:hk:kk]	RosBREEDSNP_SNP_TC_28181089_Lg7_24822_MAF30_24822_exon1
1054	a475876111	7	69.92	7	29324841	<lmxll>	77:63	0	1.4	1	-	[ll:lm]	RosBREEDSNP_SNP_CA_29324841_Lg7_327291_MAF40_327291_exon2
1055	a475876112	7	69.92	7	29324859	<lmxll>	77:63	0	1.4	1	-	[ll:lm]	RosBREEDSNP_SNP_CT_29324859_Lg7_327291_MAF20_327291_exon2
1056	a475876114	7	69.92	7	29325151	<lmxll>	77:63	0	1.4	1	-	[ll:lm]	RosBREEDSNP_SNP_GA_29325151_Lg7_327291_MAF20_327291_exon2
1057	b475876113	7	70.347	7	29324875	<nnxnp>	74:66	0	0.46	1	-	[nn:np]	RosBREEDSNP_SNP_CA_29324875_Lg7_327291_MAF30_327291_exon2
1058	c475876115	7	70.991	7	29604863	<hkxhk>	37:75:28	0	1.87	2	-	[hh:hk:kk]	RosBREEDSNP_SNP_AG_29604863_Lg7_236985__236985_exon1
1059	c475876116	7	70.991	7	29604961	<hkxhk>	37:75:28	0	1.87	2	-	[hh:hk:kk]	RosBREEDSNP_SNP_TC_29604961_Lg7_236985__236985_exon1
1060	Hi05b09	7	71.468	SSR	SSR	<efxeg>	38:35:38:29	0	1.54	3	-	[ee:ef:eg:fg]	SSR
1061	SAmsCN492903	7	73.602	SSR	SSR	<nnxnp>	77:63	0	1.4	1	-	[nn:np]	SSR
1062	b475876118	7	73.602	7	30627249	<nnxnp>	77:63	0	1.4	1	-	[nn:np]	RosBREEDSNP_SNP_CT_30627249_Lg7_MDP0000176078_MAF40_MDP0000176078_exon4
1063	b475884028	7	73.602	7	31135974	<nnxnp>	77:63	0	1.4	1	-	[nn:np]	RosBREED_SNP_GA_31135974_Lg7
1064	c475876119	7	74.393	7	30627770	<hkxhk>	29:70:41	0	2.06	2	-	[hh:hk:kk]	RosBREEDSNP_SNP_GA_30627770_Lg7_MDP0000176078__MDP0000176078_exon2
1065	CN849428	7	77.391	SSR	SSR	<hkxhk>	20:93:27	0	15.81	2	***	[hh:hk:kk]	SSR
1068	a475878949	8	0	8	637380	<lmxll>	70:70	0	0	1	-	[ll:lm]	RosBREEDSNP_SNP_CT_637380_Lg8_00175_MAF30_MDP0000312559_exon8
1069	a475882864	8	0	8	666945	<lmxll>	70:70	0	0	1	-	[ll:lm]	GDsnp00175
1070	a475882865	8	0	8	752208	<lmxll>	70:70	0	0	1	-	[ll:lm]	GDsnp01670
1071	c475878942	8	0.044	8	282703	<hkxhk>	36:64:40	0	1.26	2	-	[hh:hk:kk]	RosBREEDSNP_SNP_CT_282703_Lg8_00301_MAF10_516988_exon1
1072	a475878963	8	0.633	8	1286510	<lmxll>	71:69	0	0.03	1	-	[ll:lm]	RosBREEDSNP_SNP_GT_1286510_Lg8_00487_MAF50_MDP0000306147_exon5
1073	a475878960	8	0.633	8	1241072	<lmxll>	71:69	0	0.03	1	-	[ll:lm]	RosBREEDSNP_SNP_CT_1241072_Lg8_00487_MAF20_910039_exon1
1074	a475882866	8	0.633	8	1278622	<lmxll>	71:69	0	0.03	1	-	[ll:lm]	GDsnp00487
1075	c475878959	8	0.832	8	1238322	<hkxhk>	40:63:37	0	1.53	2	-	[hh:hk:kk]	RosBREEDSNP_SNP_AG_1238322_Lg8_00487_MAF20_17999_exon1
1076	b475883273	8	2.181	8	248347	<nnxnp>	66:74	0	0.46	1	-	[nn:np]	RosBREEDSNP_SNP_AC_248347_Lg8_00301_MAF30_341582_exon1
1077	b475878940	8	2.181	8	252738	<nnxnp>	66:74	0	0.46	1	-	[nn:np]	RosBREEDSNP_SNP_AG_252738_Lg8_00301_MAF30_1634556_exon4
1078	b475878964	8	4.351	8	1316702	<nnxnp>	67:73	0	0.26	1	-	[nn:np]	RosBREEDSNP_SNP_GA_1316702_Lg8_00487_MAF30_MDP0000392194_exon1
1079	b475878965	8	4.351	8	1323911	<nnxnp>	67:73	0	0.26	1	-	[nn:np]	RosBREEDSNP_SNP_CT_1323911_Lg8_00487_MAF40_1687140_exon1
1080	c475882867	8	4.368	8	1615449	<hkxhk>	37:67:35	1	0.24	2	-	[hh:hk:kk]	GDsnp00419
1081	b475879189	8	8.447	8	29493560	<nnxnp>	67:73	0	0.26	1	-	[nn:np]	RosBREEDSNP_SNP_CT_29493560_Lg8_02575_MAF20_138927_exon2
1082	b475882868	8	8.447	8	1625279	<nnxnp>	67:73	0	0.26	1	-	[nn:np]	GDsnp01632
1083	b475881935	8	9.214	17	753102	<nnxnp>	66:74	0	0.46	1	-	[nn:np]	RosBREEDSNP_SNP_TG_753102_Lg17_RosCOS659_MAF50_MDP0000169564_exon2
1084	b475878982	8	11.263	8	6209800	<nnxnp>	63:77	0	1.4	1	-	[nn:np]	RosBREEDSNP_SNP_TC_6209800_Lg8_RosCOS1254_MAF30_1639968_exon1
1085	b475878978	8	12.019	8	5159668	<nnxnp>	62:78	0	1.83	1	-	[nn:np]	RosBREEDSNP_SNP_GA_5159668_Lg8_01378_MAF10_MDP0000150374_exon1
1086	b475878980	8	12.019	8	5168149	<nnxnp>	62:78	0	1.83	1	-	[nn:np]	RosBREEDSNP_SNP_GA_5168149_Lg8_01378_MAF10_471048_exon1
1087	c475878981	8	12.227	8	5173996	<hkxhk>	32:74:34	0	0.51	2	-	[hh:hk:kk]	RosBREEDSNP_SNP_GA_5173996_Lg8_01378_MAF40_526644_exon2
1088	SAmsCO865955	8	12.227	SSR	SSR	<hkxhk>	32:74:34	0	0.51	2	-	[hh:hk:kk]	SSR
1089	Hi04b12	8	12.3	SSR	SSR	<efxeg>	32:30:44:34	0	3.31	3	-	[ee:ef:eg:fg]	SSR
1090	c475879017	8	12.655	8	8450890	<hkxhk>	34:73:33	0	0.27	2	-	[hh:hk:kk]	RosBREEDSNP_SNP_TC_8450890_Lg8_01550_MAF20_705344_exon1
1091	b475879015	8	12.742	8	8440063	<nnxnp>	63:77	0	1.4	1	-	[nn:np]	RosBREEDSNP_SNP_AG_8440063_Lg8_01550_MAF30_MDP0000169265_exon3
1092	c475876126	8	14.072	8	8812926	<hkxhk>	35:71:34	0	0.04	2	-	[hh:hk:kk]	RosBREEDSNP_SNP_GA_8812926_Lg8_MDP0000607144_MAF40_MDP0000607144_exon6
1093	c475879022	8	14.072	8	8877553	<hkxhk>	35:71:34	0	0.04	2	-	[hh:hk:kk]	RosBREEDSNP_SNP_TG_8877553_Lg8_01614_MAF20_1662708_exon1
1094	c475882871	8	14.072	8	8882856	<hkxhk>	34:71:35	0	0.04	2	-	[hh:hk:kk]	GDsnp01614
1095	c475876127	8	15.229	8	8972436	<hkxhk>	36:72:32	0	0.34	2	-	[hh:hk:kk]	RosBREEDSNP_SNP_CT_8972436_Lg8_26661_MAF30_26661_exon1
1096	a475879027	8	15.774	8	8933286	<lmxll>	74:66	0	0.46	1	-	[ll:lm]	RosBREEDSNP_SNP_CT_8933286_Lg8_01625_MAF30_1653734_exon1
1097	c475879040	8	17.178	8	10528682	<hkxhk>	31:75:34	0	0.84	2	-	[hh:hk:kk]	RosBREEDSNP_SNP_GA_10528682_Lg8_snpCO066276_MAF30_334135_exon1
1098	c475876481	8	18.66	14	33380919	<hkxhk>	33:73:34	0	0.27	2	-	[hh:hk:kk]	RosBREEDSNP_SNP_CT_33380919_Lg14_MDP0000223968_MAF20_MDP0000223968_exon11
1099	c475876482	8	18.66	14	33382549	<hkxhk>	34:73:33	0	0.27	2	-	[hh:hk:kk]	RosBREEDSNP_SNP_GA_33382549_Lg14_MDP0000223968_MAF50_MDP0000223968_exon20
1100	a475879038	8	18.664	8	10521769	<lmxll>	72:68	0	0.11	1	-	[ll:lm]	RosBREEDSNP_SNP_GT_10521769_Lg8_snpCO066276_MAF40_MDP0000915422_exon1
1101	a475876480	8	19.423	14	33378556	<lmxll>	73:67	0	0.26	1	-	[ll:lm]	RosBREEDSNP_SNP_AG_33378556_Lg14_MDP0000223968_MAF20_MDP0000223968_exon1
1102	b475879056	8	19.605	8	12927423	<nnxnp>	67:73	0	0.26	1	-	[nn:np]	RosBREEDSNP_SNP_AG_12927423_Lg8_01132_MAF50_1636207_exon2
1103	CH01c06	8	20.081	SSR	SSR	<efxeg>	35:33:40:32	0	1.09	3	-	[ee:ef:eg:fg]	SSR
1104	CH01e12	8	20.081	SSR	SSR	<efxeg>	35:33:40:32	0	1.09	3	-	[ee:ef:eg:fg]	SSR
1105	c475879057	8	20.914	8	12931783	<hkxhk>	32:66:35	7	0.14	2	-	[hh:hk:kk]	RosBREEDSNP_SNP_AC_12931783_Lg8_01132_MAF30_1669512_exon1
1106	a475883139	8	21.538	8	13348417	<lmxll>	76:64	0	1.03	1	-	[ll:lm]	RosBREEDSNP_SNP_TG_13348417_Lg8_RosCOS689_MAF20_1684268_exon1
1107	b475876172	8	22.901	9	10458271	<nnxnp>	71:69	0	0.03	1	-	[nn:np]	RosBREEDSNP_SNP_TC_10458271_Lg9_MDP0000190889_MAF50_MDP0000190889_exon2
1108	b475875937	8	23.549	4	23268494	<nnxnp>	72:68	0	0.11	1	-	[nn:np]	RosBREEDSNP_SNP_CT_23268494_Lg4_MDP0000230529_MAF20_MDP0000230529_exon18
1109	b475875938	8	23.549	4	23268502	<nnxnp>	72:68	0	0.11	1	-	[nn:np]	RosBREEDSNP_SNP_GT_23268502_Lg4_MDP0000230529_MAF20_MDP0000230529_exon18
1110	b475877128	8	23.549	2	6960685	<nnxnp>	72:68	0	0.11	1	-	[nn:np]	RosBREEDSNP_SNP_GA_6960685_Lg2_RosCOS1581_MAF20_MDP0000284715_exon3
1111	b475879073	8	23.549	8	14288481	<nnxnp>	72:68	0	0.11	1	-	[nn:np]	RosBREEDSNP_SNP_AC_14288481_Lg8_RosCOS761_MAF30_366358_exon2
1112	a475879071	8	26.891	8	14278506	<lmxll>	81:59	0	3.46	1	-	[ll:lm]	RosBREEDSNP_SNP_GA_14278506_Lg8_RosCOS761_MAF20_1680712_exon5
1113	a475879074	8	26.891	8	14295970	<lmxll>	81:59	0	3.46	1	-	[ll:lm]	RosBREEDSNP_SNP_GA_14295970_Lg8_RosCOS761_MAF20_1624572_exon1
1114	b475879082	8	27.303	8	15249416	<nnxnp>	73:67	0	0.26	1	-	[nn:np]	RosBREEDSNP_SNP_AC_15249416_Lg8_00354_MAF30_MDP0000136517_exon1
1115	b475882878	8	27.303	8	15252231	<nnxnp>	73:67	0	0.26	1	-	[nn:np]	GDsnp00354
1116	a475882974	8	27.664	8	14333819	<lmxll>	80:60	0	2.86	1	-	[ll:lm]	RosBREEDSNP_SNP_CT_14333819_Lg8_RosCOS761_MAF50_60479_exon3
1117	a475882877	8	27.664	8	14529223	<lmxll>	80:60	0	2.86	1	-	[ll:lm]	GDsnp00639
1119	a475879078	8	28.467	8	14572969	<lmxll>	81:59	0	3.46	1	-	[ll:lm]	RosBREEDSNP_SNP_GA_14572969_Lg8_00639_MAF40_452573_exon1
1120	b475878886	8	29.525	7	17936323	<nnxnp>	74:66	0	0.46	1	-	[nn:np]	RosBREEDSNP_SNP_AC_17936323_Lg7_01919_MAF30_1632463_exon1
1121	b475879095	8	31.582	8	16591000	<nnxnp>	73:67	0	0.26	1	-	[nn:np]	RosBREEDSNP_SNP_GA_16591000_Lg8_02022_MAF50_MDP0000317385_exon2
1122	b475879097	8	31.582	8	16663918	<nnxnp>	73:67	0	0.26	1	-	[nn:np]	RosBREEDSNP_SNP_CT_16663918_Lg8_01768_MAF30_1672957_exon1
1123	CH02g09	8	32.576	SSR	SSR	<efxeg>	43:30:35:32	0	2.8	3	-	[ee:ef:eg:fg]	SSR
1124	CH01f09	8	32.585	SSR	SSR	<efxeg>	43:30:34:32	1	2.84	3	-	[ee:ef:eg:fg]	SSR
1125	c475876135	8	32.599	8	16509379	<hkxhk>	31:65:43	1	2.65	2	-	[hh:hk:kk]	RosBREEDSNP_SNP_CT_16509379_Lg8_324685_MAF40_324685_exon1
1126	a475879098	8	35.273	8	17343145	<lmxll>	76:64	0	1.03	1	-	[ll:lm]	RosBREEDSNP_SNP_CT_17343145_Lg8_01370_MAF20_MDP0000769686_exon3
1127	a475879101	8	35.273	8	17361806	<lmxll>	76:64	0	1.03	1	-	[ll:lm]	RosBREEDSNP_SNP_CT_17361806_Lg8_01370_MAF10_MDP0000220614_exon3
1128	a475879105	8	35.273	8	17392486	<lmxll>	76:64	0	1.03	1	-	[ll:lm]	RosBREEDSNP_SNP_TC_17392486_Lg8_01370_MAF30_1660200_exon1
1129	b475879110	8	35.548	8	18189098	<nnxnp>	71:69	0	0.03	1	-	[nn:np]	RosBREEDSNP_SNP_GT_18189098_Lg8_02689_MAF20_1674587_exon2
1130	b475879113	8	35.821	8	19621603	<nnxnp>	72:68	0	0.11	1	-	[nn:np]	RosBREEDSNP_SNP_TC_19621603_Lg8_00862_MAF50_MDP0000189560_exon1
1131	b475879115	8	35.821	8	19648880	<nnxnp>	72:68	0	0.11	1	-	[nn:np]	RosBREEDSNP_SNP_AC_19648880_Lg8_00862_MAF20_1679861_exon1
1132	b475879118	8	35.821	8	19687572	<nnxnp>	72:68	0	0.11	1	-	[nn:np]	RosBREEDSNP_SNP_GA_19687572_Lg8_00862_MAF10_1639307_exon1
1133	c475882952	8	36.171	8	18216327	<hkxhk>	40:67:33	0	0.96	2	-	[hh:hk:kk]	RosBREEDSNP_SNP_AG_18216327_Lg8_02689_MAF40_1625022_exon1
1134	a475879111	8	37.037	8	18192194	<lmxll>	76:64	0	1.03	1	-	[ll:lm]	RosBREEDSNP_SNP_CT_18192194_Lg8_02689_MAF50_MDP0000284531_exon10
1135	a475879114	8	38.178	8	19624882	<lmxll>	76:64	0	1.03	1	-	[ll:lm]	RosBREEDSNP_SNP_TG_19624882_Lg8_00862_MAF30_MDP0000288621_exon1
1136	a475879119	8	38.178	8	19693041	<lmxll>	76:64	0	1.03	1	-	[ll:lm]	RosBREEDSNP_SNP_TC_19693041_Lg8_00862_MAF50_1633845_exon2
1137	a475882883	8	38.178	8	19658610	<lmxll>	76:64	0	1.03	1	-	[ll:lm]	GDsnp00862
1138	a475882953	8	38.178	8	19672029	<lmxll>	76:64	0	1.03	1	-	[ll:lm]	RosBREEDSNP_SNP_GA_19672029_Lg8_00862_MAF10_MDP0000314135_exon6
1139	NH005b	8	38.612	SSR	SSR	<efxeg>	39:31:38:31	1	1.63	3	-	[ee:ef:eg:fg]	SSR
1140	Pyc004	8	39.746	SSR	SSR	<hkxhk>	29:71:40	0	1.76	2	-	[hh:hk:kk]	SSR
1141	a475876332	8	40.047	12	15882839	<lmxll>	76:64	0	1.03	1	-	[ll:lm]	RosBREEDSNP_SNP_CT_15882839_Lg12_138007_MAF30_138007_exon1
1142	a475876333	8	40.047	12	15882904	<lmxll>	76:64	0	1.03	1	-	[ll:lm]	RosBREEDSNP_SNP_CT_15882904_Lg12_138007_MAF40_138007_exon1
1143	c475879140	8	40.583	8	22533617	<hkxhk>	39:74:27	0	2.51	2	-	[hh:hk:kk]	RosBREEDSNP_SNP_GA_22533617_Lg8_01479_MAF20_MDP0000205444_exon4
1144	a475879161	8	40.798	8	23899578	<lmxll>	77:63	0	1.4	1	-	[ll:lm]	RosBREEDSNP_SNP_AG_23899578_Lg8_RosCOS3331_MAF50_891011_exon1
1145	a475879131	8	40.798	8	22212701	<lmxll>	77:63	0	1.4	1	-	[ll:lm]	RosBREEDSNP_SNP_CT_22212701_Lg8_01148_MAF50_MDP0000296798_exon1
1146	a475879139	8	40.798	8	22527637	<lmxll>	77:63	0	1.4	1	-	[ll:lm]	RosBREEDSNP_SNP_AG_22527637_Lg8_01479_MAF40_MDP0000205445_exon1
1147	a475879145	8	40.798	8	23224503	<lmxll>	77:63	0	1.4	1	-	[ll:lm]	RosBREEDSNP_SNP_AC_23224503_Lg8_00975_MAF10_767505_exon1
1148	a475879149	8	40.798	8	23752885	<lmxll>	77:63	0	1.4	1	-	[ll:lm]	RosBREEDSNP_SNP_TG_23752885_Lg8_00157_MAF50_MDP0000167286_exon7
1149	a475879163	8	40.798	8	25179171	<lmxll>	77:63	0	1.4	1	-	[ll:lm]	RosBREEDSNP_SNP_CA_25179171_Lg8_01598_MAF40_MDP0000119283_exon4
1150	a475881378	8	40.798	15	8919327	<lmxll>	77:63	0	1.4	1	-	[ll:lm]	RosBREEDSNP_SNP_TC_8919327_Lg15_00894_MAF30_MDP0000503395_exon1
1151	a475882887	8	40.798	8	22565350	<lmxll>	77:63	0	1.4	1	-	[ll:lm]	GDsnp01479
1152	a475882890	8	40.798	8	23757333	<lmxll>	77:63	0	1.4	1	-	[ll:lm]	GDsnp00157
1153	a475882975	8	40.798	8	23464386	<lmxll>	77:63	0	1.4	1	-	[ll:lm]	RosBREEDSNP_SNP_GT_23464386_Lg8_00542_MAF40_513840_exon1
1154	a475883287	8	40.798	8	22558109	<lmxll>	77:63	0	1.4	1	-	[ll:lm]	RosBREEDSNP_SNP_GT_22558109_Lg8_01479_MAF30_MDP0000403868_exon3
1155	a475884130	8	40.798	8	25019093	<lmxll>	77:63	0	1.4	1	-	[ll:lm]	MdPI
1156	a475879142	8	40.798	8	22561222	<lmxll>	77:63	0	1.4	1	-	[ll:lm]	RosBREEDSNP_SNP_AG_22561222_Lg8_01479_MAF40_1659741_exon1
1157	a475883141	8	40.798	8	25209816	<lmxll>	77:63	0	1.4	1	-	[ll:lm]	RosBREEDSNP_SNP_AG_25209816_Lg8_01598_MAF30_MDP0000536665_exon1
1158	a475879146	8	40.798	8	23713008	<lmxll>	77:63	0	1.4	1	-	[ll:lm]	RosBREEDSNP_SNP_CT_23713008_Lg8_00157_MAF30_MDP0000704193_exon1
1159	a475882889	8	40.798	8	23465449	<lmxll>	77:63	0	1.4	1	-	[ll:lm]	GDsnp00542
1160	a475879130	8	40.798	8	22201754	<lmxll>	77:63	0	1.4	1	-	[ll:lm]	RosBREEDSNP_SNP_AG_22201754_Lg8_01148_MAF50_MDP0000283297_exon1
1161	a475880528	8	41.669	12	28767016	<lmxll>	78:62	0	1.83	1	-	[ll:lm]	RosBREEDSNP_SNP_GA_28767016_Lg12_RosCOS3117_MAF40_MDP0000174338_exon5
1162	c475879173	8	45.279	8	28160723	<hkxhk>	24:78:38	0	4.63	2	-	[hh:hk:kk]	RosBREEDSNP_SNP_CT_28160723_Lg8_00293_MAF20_1625146_exon4
1163	IPPN19	8	46.957	SSR	SSR	<lmxll>	71:69	0	0.03	1	-	[ll:lm]	SSR
1164	b475879183	8	47.582	8	28265359	<nnxnp>	77:62	1	1.62	1	-	[nn:np]	RosBREEDSNP_SNP_TC_28265359_Lg8_00636_MAF50_MDP0000715379_exon1
1165	b475879181	8	47.582	8	28243778	<nnxnp>	77:62	1	1.62	1	-	[nn:np]	RosBREEDSNP_SNP_GA_28243778_Lg8_00636_MAF30_1686210_exon2
1166	b475879186	8	47.64	8	28305123	<nnxnp>	77:63	0	1.4	1	-	[nn:np]	RosBREEDSNP_SNP_AG_28305123_Lg8_00636_MAF50_1686774_exon4
1167	b475879182	8	47.64	8	28263232	<nnxnp>	77:63	0	1.4	1	-	[nn:np]	RosBREEDSNP_SNP_TC_28263232_Lg8_00636_MAF20_1651668_exon1
1168	EMPc119	8	47.64	SSR	SSR	<nnxnp>	77:63	0	1.4	1	-	[nn:np]	SSR
1169	a475883810	8	50.588	4	14516547	<lmxll>	80:60	0	2.86	1	-	[ll:lm]	RosBREEDSNP_SNP_CT_14516547_Lg4_00928_MAF20_MDP0000621424_exon1
1170	b475876286	8	51.105	11	31310980	<nnxnp>	78:62	0	1.83	1	-	[nn:np]	RosBREEDSNP_SNP_AG_31310980_Lg11_72762__72762_exon1
1171	c475878440	8	51.34	5	32216879	<hkxhk>	42:74:24	0	5.09	2	-	[hh:hk:kk]	RosBREEDSNP_SNP_CA_32216879_Lg5_RosCOS2881_MAF20_MDP0000118986_exon2
1172	b475878439	8	51.65	5	32212124	<nnxnp>	77:62	1	1.62	1	-	[nn:np]	RosBREEDSNP_SNP_CT_32212124_Lg5_RosCOS2881_MAF30_218311_exon1
1173	b475878442	8	51.65	5	32221496	<nnxnp>	78:62	0	1.83	1	-	[nn:np]	RosBREEDSNP_SNP_AG_32221496_Lg5_RosCOS2881_MAF30_421306_exon3
1174	b475878938	8	51.65	7	26282208	<nnxnp>	78:62	0	1.83	1	-	[nn:np]	RosBREEDSNP_SNP_CT_26282208_Lg7_01516_MAF10_MDP0000199627_exon1
1175	b475883509	8	51.65	5	32227451	<nnxnp>	78:62	0	1.83	1	-	[nn:np]	RosBREEDSNP_SNP_CT_32227451_Lg5_RosCOS2881_MAF40_1654780_exon1
1176	c475882976	8	52.303	8	29503558	<hkxhk>	40:63:37	0	1.53	2	-	[hh:hk:kk]	RosBREEDSNP_SNP_CT_29503558_Lg8_02575_MAF10_1664069_exon1
1177	c475882897	8	52.757	8	30178572	<hkxhk>	38:63:39	0	1.41	2	-	[hh:hk:kk]	GDsnp01764
1178	c475882899	8	53.868	8	31168759	<hkxhk>	37:65:38	0	0.73	2	-	[hh:hk:kk]	GDsnp01576
1179	a475882901	8	54.247	8	32850753	<lmxll>	63:77	0	1.4	1	-	[ll:lm]	GDsnp01182
1180	CH01h10	8	55.338	SSR	SSR	<efxeg>	37:39:24:40	0	4.74	3	-	[ee:ef:eg:fg]	SSR
1181	c475879214	8	56.844	8	32814468	<hkxhk>	38:69:33	0	0.39	2	-	[hh:hk:kk]	RosBREEDSNP_SNP_CT_32814468_Lg8_01182_MAF50_170823_exon1
1182	b475879208	8	57.278	8	31145617	<nnxnp>	76:64	0	1.03	1	-	[nn:np]	RosBREEDSNP_SNP_CT_31145617_Lg8_01576_MAF50_410454_exon1
1183	b475882888	8	59.326	8	23267658	<nnxnp>	75:65	0	0.71	1	-	[nn:np]	GDsnp00975
1184	Hi23g12.z	8	60.774	SSR	SSR	<lmxll>	63:77	0	1.4	1	-	[ll:lm]	SSR
1185	b475879217	8	61.342	8	32832707	<nnxnp>	72:68	0	0.11	1	-	[nn:np]	RosBREEDSNP_SNP_CA_32832707_Lg8_01182_MAF20_1620551_exon2
1186	a475879223	8	62.559	8	35058728	<lmxll>	61:79	0	2.31	1	-	[ll:lm]	RosBREEDSNP_SNP_CT_35058728_Lg8_00299_MAF20_1651802_exon1
1187	b475875811	8	62.792	2	7724567	<nnxnp>	74:66	0	0.46	1	-	[nn:np]	RosBREEDSNP_SNP_GT_7724567_Lg2_MDP0000843352_MAF40_MDP0000843352_exon1
1190	c475879234	9	0	9	443008	<hkxhk>	32:78:29	1	2.21	2	-	[hh:hk:kk]	RosBREEDSNP_SNP_TC_443008_Lg9_01189_MAF30_1628269_exon3
1191	c475879241	9	0	9	498570	<hkxhk>	29:79:32	0	2.44	2	-	[hh:hk:kk]	RosBREEDSNP_SNP_GA_498570_Lg9_01891_MAF20_1629474_exon4
1192	a475879236	9	1.435	9	465054	<lmxll>	77:63	0	1.4	1	-	[ll:lm]	RosBREEDSNP_SNP_TC_465054_Lg9_01189_MAF30_1648409_exon1
1193	a475879242	9	1.435	9	506758	<lmxll>	77:63	0	1.4	1	-	[ll:lm]	RosBREEDSNP_SNP_CA_506758_Lg9_01891_MAF40_MDP0000309381_exon3
1194	a475879243	9	1.435	9	516728	<lmxll>	77:63	0	1.4	1	-	[ll:lm]	RosBREEDSNP_SNP_AG_516728_Lg9_01891_MAF40_492039_exon1
1195	a475882905	9	1.435	9	500821	<lmxll>	77:63	0	1.4	1	-	[ll:lm]	GDsnp01891
1196	b475879252	9	2.042	9	1005241	<nnxnp>	62:78	0	1.83	1	-	[nn:np]	RosBREEDSNP_SNP_TG_1005241_Lg9_01328_MAF30_1648178_exon2
1197	a475882903	9	2.159	9	425601	<lmxll>	78:62	0	1.83	1	-	[ll:lm]	GDsnp01189
1198	c475879255	9	3.923	9	1273803	<hkxhk>	33:78:29	0	2.06	2	-	[hh:hk:kk]	RosBREEDSNP_SNP_GA_1273803_Lg9_02013_MAF20_MDP0000312439_exon4
1199	c475882907	9	3.923	9	1299875	<hkxhk>	33:78:29	0	2.06	2	-	[hh:hk:kk]	GDsnp02013
1200	b475879256	9	4.163	9	1276715	<nnxnp>	63:77	0	1.4	1	-	[nn:np]	RosBREEDSNP_SNP_AG_1276715_Lg9_02013_MAF50_1684547_exon1
1201	b475879259	9	4.163	9	1312317	<nnxnp>	63:77	0	1.4	1	-	[nn:np]	RosBREEDSNP_SNP_TC_1312317_Lg9_02013_MAF30_484528_exon1
1202	a475879262	9	5.382	9	1433030	<lmxll>	80:60	0	2.86	1	-	[ll:lm]	RosBREEDSNP_SNP_GA_1433030_Lg9_01339_MAF30_MDP0000316472_exon1
1203	a475879266	9	5.382	9	1459011	<lmxll>	80:60	0	2.86	1	-	[ll:lm]	RosBREEDSNP_SNP_CT_1459011_Lg9_01339_MAF50_1643399_exon1
1204	a475879269	9	5.382	9	1716119	<lmxll>	80:60	0	2.86	1	-	[ll:lm]	RosBREEDSNP_SNP_GA_1716119_Lg9_00169_MAF50_670246_exon1
1205	a475879270	9	5.382	9	1722307	<lmxll>	80:60	0	2.86	1	-	[ll:lm]	RosBREEDSNP_SNP_TC_1722307_Lg9_00169_MAF50_778505_exon1
1206	a475879272	9	5.382	9	1733945	<lmxll>	80:60	0	2.86	1	-	[ll:lm]	RosBREEDSNP_SNP_TG_1733945_Lg9_00169_MAF40_1643553_exon2
1207	a475882908	9	5.382	9	1454354	<lmxll>	80:60	0	2.86	1	-	[ll:lm]	GDsnp01339
1208	b475879274	9	6.316	9	1765225	<nnxnp>	62:78	0	1.83	1	-	[nn:np]	RosBREEDSNP_SNP_CT_1765225_Lg9_00169_MAF30_1671820_exon2
1209	b475879277	9	6.316	9	1804187	<nnxnp>	62:78	0	1.83	1	-	[nn:np]	RosBREEDSNP_SNP_CT_1804187_Lg9_00169_MAF40_MDP0000207352_exon2
1210	a475879279	9	6.731	9	1969453	<lmxll>	80:60	0	2.86	1	-	[ll:lm]	RosBREEDSNP_SNP_CT_1969453_Lg9_01573_MAF20_MDP0000597821_exon3
1211	a475879283	9	6.731	9	2021603	<lmxll>	80:60	0	2.86	1	-	[ll:lm]	RosBREEDSNP_SNP_TG_2021603_Lg9_01573_MAF50_MDP0000291802_exon9
1212	a475879284	9	7.539	9	2050220	<lmxll>	81:59	0	3.46	1	-	[ll:lm]	RosBREEDSNP_SNP_CA_2050220_Lg9_01573_MAF10_MDP0000197725_exon1
1213	a475879287	9	7.539	9	2313874	<lmxll>	81:59	0	3.46	1	-	[ll:lm]	RosBREEDSNP_SNP_CT_2313874_Lg9_02134_MAF50_MDP0000218391_exon1
1214	a475879288	9	7.539	9	2334882	<lmxll>	81:59	0	3.46	1	-	[ll:lm]	RosBREEDSNP_SNP_TC_2334882_Lg9_02134_MAF40_1632164_exon2
1215	a475879291	9	7.539	9	2386872	<lmxll>	81:59	0	3.46	1	-	[ll:lm]	RosBREEDSNP_SNP_CA_2386872_Lg9_02134_MAF40_MDP0000307387_exon4
1216	a475882911	9	7.539	9	2361381	<lmxll>	81:59	0	3.46	1	-	[ll:lm]	GDsnp02134
1217	NZmsCN943946	9	7.778	SSR	SSR	<efxeg>	31:30:50:29	0	8.63	3	*	[ee:ef:eg:fg]	SSR
1218	b475883029	9	8.076	9	1993488	<nnxnp>	61:75	4	1.44	1	-	[nn:np]	RosBREEDSNP_SNP_TC_1993488_Lg9_01573_MAF30_MDP0000231545_exon1
1219	c475879294	9	10.643	9	3010059	<hkxhk>	24:84:32	0	6.51	2	*	[hh:hk:kk]	RosBREEDSNP_SNP_TC_3010059_Lg9_00679_MAF20_1665403_exon1
1220	b475879297	9	10.951	9	3028463	<nnxnp>	62:78	0	1.83	1	-	[nn:np]	RosBREEDSNP_SNP_GA_3028463_Lg9_00679_MAF10_MDP0000127856_exon3
1221	c475879299	9	11.009	9	3064284	<hkxhk>	32:85:23	0	7.59	2	*	[hh:hk:kk]	RosBREEDSNP_SNP_AG_3064284_Lg9_00679_MAF30_1641781_exon4
1222	b475882912	9	11.622	9	3042144	<nnxnp>	63:77	0	1.4	1	-	[nn:np]	GDsnp00679
1223	b475883149	9	13.814	9	3771454	<nnxnp>	62:78	0	1.83	1	-	[nn:np]	RosBREEDSNP_SNP_CT_3771454_Lg9_00605_MAF20_303099_exon1
1224	b475879310	9	14.587	9	3797355	<nnxnp>	61:79	0	2.31	1	-	[nn:np]	RosBREEDSNP_SNP_GA_3797355_Lg9_00605_MAF40_359797_exon2
1225	GD142	9	15.856	SSR	SSR	<efxeg>	35:28:54:23	0	15.83	3	***	[ee:ef:eg:fg]	SSR
1226	b475879311	9	16.736	9	3818449	<nnxnp>	61:79	0	2.31	1	-	[nn:np]	RosBREEDSNP_SNP_AG_3818449_Lg9_01524_MAF50_MDP0000305191_exon1
1227	CN857442	9	18.699	SSR	SSR	<efxeg>	21:27:65:27	0	34.97	3	***	[ee:ef:eg:fg]	SSR
1228	c475879323	9	19.506	9	4702555	<hkxhk>	25:78:34	3	3.82	2	-	[hh:hk:kk]	RosBREEDSNP_SNP_GA_4702555_Lg9_RosCOS3253_MAF50_1663521_exon1
1229	b475879319	9	21.218	9	4685551	<nnxnp>	61:79	0	2.31	1	-	[nn:np]	RosBREEDSNP_SNP_CT_4685551_Lg9_RosCOS3253_MAF30_MDP0000321404_exon7
1230	b475879322	9	21.218	9	4699317	<nnxnp>	61:79	0	2.31	1	-	[nn:np]	RosBREEDSNP_SNP_GA_4699317_Lg9_RosCOS3253_MAF50_1669813_exon1
1231	b475879325	9	22.042	9	4739364	<nnxnp>	59:81	0	3.46	1	-	[nn:np]	RosBREEDSNP_SNP_AG_4739364_Lg9_RosCOS3253_MAF40_MDP0000595471_exon1
1232	c475879331	9	22.434	9	5387010	<hkxhk>	31:81:28	0	3.59	2	-	[hh:hk:kk]	RosBREEDSNP_SNP_CT_5387010_Lg9_00514_MAF40_377304_exon1
1233	c475879333	9	22.434	9	5399131	<hkxhk>	28:81:31	0	3.59	2	-	[hh:hk:kk]	RosBREEDSNP_SNP_TC_5399131_Lg9_00514_MAF30_1663095_exon2
1234	c475876169	9	23.092	9	6288877	<hkxhk>	28:83:29	0	4.84	2	-	[hh:hk:kk]	RosBREEDSNP_SNP_CT_6288877_Lg9_209697_MAF50_209697_exon3
1235	c475879342	9	23.092	9	5973848	<hkxhk>	29:83:28	0	4.84	2	-	[hh:hk:kk]	RosBREEDSNP_SNP_AG_5973848_Lg9_01603_MAF30_1675553_exon1
1236	c475879344	9	23.092	9	5981805	<hkxhk>	28:83:29	0	4.84	2	-	[hh:hk:kk]	RosBREEDSNP_SNP_CT_5981805_Lg9_01603_MAF50_1683899_exon3
1237	c475879346	9	23.092	9	6024891	<hkxhk>	28:83:29	0	4.84	2	-	[hh:hk:kk]	RosBREEDSNP_SNP_AG_6024891_Lg9_01603_MAF40_1683715_exon1
1238	c475883055	9	23.092	9	5964010	<hkxhk>	29:83:28	0	4.84	2	-	[hh:hk:kk]	RosBREEDSNP_SNP_TC_5964010_Lg9_01603_MAF40_1673906_exon4
1239	c475879350	9	24.371	9	6754063	<hkxhk>	31:79:30	0	2.33	2	-	[hh:hk:kk]	RosBREEDSNP_SNP_CT_6754063_Lg9_00280_MAF20_1658773_exon1
1240	c475879352	9	24.371	9	6761696	<hkxhk>	30:79:31	0	2.33	2	-	[hh:hk:kk]	RosBREEDSNP_SNP_TG_6761696_Lg9_00280_MAF20_1625718_exon1
1241	c475879353	9	24.739	9	6778759	<hkxhk>	30:78:32	0	1.89	2	-	[hh:hk:kk]	RosBREEDSNP_SNP_AG_6778759_Lg9_00280_MAF40_MDP0000764434_exon1
1242	c475879355	9	25.113	9	6817208	<hkxhk>	29:79:32	0	2.44	2	-	[hh:hk:kk]	RosBREEDSNP_SNP_TC_6817208_Lg9_00280_MAF50_1659011_exon3
1243	c475879356	9	25.113	9	6833796	<hkxhk>	29:79:32	0	2.44	2	-	[hh:hk:kk]	RosBREEDSNP_SNP_TG_6833796_Lg9_00280_MAF50_MDP0000232355_exon1
1244	c475879361	9	25.113	9	7211083	<hkxhk>	32:79:29	0	2.44	2	-	[hh:hk:kk]	RosBREEDSNP_SNP_GA_7211083_Lg9_01706_MAF40_MDP0000177114_exon2
1245	c475879362	9	25.113	9	7216327	<hkxhk>	29:79:32	0	2.44	2	-	[hh:hk:kk]	RosBREEDSNP_SNP_TC_7216327_Lg9_01706_MAF30_135524_exon2
1246	c475879363	9	25.113	9	7220033	<hkxhk>	29:79:32	0	2.44	2	-	[hh:hk:kk]	RosBREEDSNP_SNP_CA_7220033_Lg9_01706_MAF40_54414_exon1
1247	c475879366	9	25.113	9	7255390	<hkxhk>	29:79:32	0	2.44	2	-	[hh:hk:kk]	RosBREEDSNP_SNP_TG_7255390_Lg9_01706_MAF50_MDP0000322282_exon8
1248	c475879370	9	25.457	9	7640974	<hkxhk>	32:78:30	0	1.89	2	-	[hh:hk:kk]	RosBREEDSNP_SNP_CT_7640974_Lg9_00893_MAF20_1669942_exon2
1249	c475879374	9	25.457	9	7662205	<hkxhk>	31:79:30	0	2.33	2	-	[hh:hk:kk]	RosBREEDSNP_SNP_CT_7662205_Lg9_00893_MAF10_728787_exon1
1250	c475879378	9	25.457	9	7696891	<hkxhk>	30:79:31	0	2.33	2	-	[hh:hk:kk]	RosBREEDSNP_SNP_TC_7696891_Lg9_01858_MAF30_196200_exon1
1251	c475882919	9	25.457	9	7643901	<hkxhk>	31:79:30	0	2.33	2	-	[hh:hk:kk]	GDsnp00893
1253	c475879382	9	26.21	9	7727491	<hkxhk>	31:78:31	0	1.83	2	-	[hh:hk:kk]	RosBREEDSNP_SNP_GA_7727491_Lg9_01858_MAF40_1671555_exon1
1254	c475879383	9	26.21	9	7750385	<hkxhk>	31:78:31	0	1.83	2	-	[hh:hk:kk]	RosBREEDSNP_SNP_AG_7750385_Lg9_01858_MAF50_1631479_exon6
1255	c475879384	9	26.21	9	7768901	<hkxhk>	31:78:31	0	1.83	2	-	[hh:hk:kk]	RosBREEDSNP_SNP_AG_7768901_Lg9_01858_MAF50_289925_exon1
1256	c475882920	9	26.21	9	7727037	<hkxhk>	31:78:31	0	1.83	2	-	[hh:hk:kk]	GDsnp01858
1257	c475879392	9	26.556	9	8291226	<hkxhk>	31:77:32	0	1.41	2	-	[hh:hk:kk]	RosBREEDSNP_SNP_TC_8291226_Lg9_00337_MAF10_MDP0000130028_exon1
1258	c475879385	9	26.556	9	8229716	<hkxhk>	31:76:33	0	1.09	2	-	[hh:hk:kk]	RosBREEDSNP_SNP_AG_8229716_Lg9_00337_MAF30_1667271_exon1
1259	c475879386	9	26.556	9	8236405	<hkxhk>	31:76:33	0	1.09	2	-	[hh:hk:kk]	RosBREEDSNP_SNP_TG_8236405_Lg9_00337_MAF40_207976_exon1
1261	c475882922	9	28.593	9	8855828	<hkxhk>	30:76:34	0	1.26	2	-	[hh:hk:kk]	GDsnp00400
1262	CH01f03b	9	28.731	SSR	SSR	<nnxnp>	58:82	0	4.11	1	*	[nn:np]	SSR
1263	b475876173	9	28.731	9	10476886	<nnxnp>	58:82	0	4.11	1	*	[nn:np]	RosBREEDSNP_SNP_GT_10476886_Lg9_MDP0000222000__MDP0000222000_exon1
1264	a475878834	9	28.98	7	7944905	<lmxll>	77:63	0	1.4	1	-	[ll:lm]	RosBREEDSNP_SNP_GA_7944905_Lg7_02619_MAF50_MDP0000256195_exon1
1265	NZmsEB116209	9	29.451	SSR	SSR	<efxeg>	30:26:48:36	0	7.89	3	*	[ee:ef:eg:fg]	SSR
1266	b475879403	9	30.001	9	10025924	<nnxnp>	56:84	0	5.6	1	*	[nn:np]	RosBREEDSNP_SNP_GA_10025924_Lg9_02031_MAF30_1681985_exon3
1267	b475882923	9	30.001	9	10001137	<nnxnp>	56:84	0	5.6	1	*	[nn:np]	GDsnp02031
1268	c475879389	9	30.747	9	8269944	<hkxhk>	33:87:20	0	10.67	2	***	[hh:hk:kk]	RosBREEDSNP_SNP_GA_8269944_Lg9_00337_MAF40_MDP0000944576_exon8
1269	b475879410	9	32.976	9	11711622	<nnxnp>	57:83	0	4.83	1	*	[nn:np]	RosBREEDSNP_SNP_TC_11711622_Lg9_01755_MAF30_1643950_exon1
1270	b475879411	9	32.976	9	11719235	<nnxnp>	57:83	0	4.83	1	*	[nn:np]	RosBREEDSNP_SNP_CA_11719235_Lg9_01755_MAF20_45574_exon1
1271	b475879414	9	32.976	9	11731639	<nnxnp>	57:83	0	4.83	1	*	[nn:np]	RosBREEDSNP_SNP_AG_11731639_Lg9_01755_MAF40_1652052_exon2
1272	b475883030	9	32.976	9	11729185	<nnxnp>	57:83	0	4.83	1	*	[nn:np]	RosBREEDSNP_SNP_GA_11729185_Lg9_01755_MAF40_508139_exon1
1273	a475876626	9	33.363	17	11746665	<lmxll>	77:63	0	1.4	1	-	[ll:lm]	RosBREEDSNP_SNP_AG_11746665_Lg17_MDP0000319957_MAF10_MDP0000319957_exon3
1274	a475879413	9	33.363	9	11726505	<lmxll>	77:63	0	1.4	1	-	[ll:lm]	RosBREEDSNP_SNP_GA_11726505_Lg9_01755_MAF30_1681471_exon1
1275	SAmsCO903298.z	9	33.924	SSR	SSR	<nnxnp>	57:83	0	4.83	1	*	[nn:np]	SSR
1276	b475879417	9	35.308	9	12825468	<nnxnp>	58:82	0	4.11	1	*	[nn:np]	RosBREEDSNP_SNP_GA_12825468_Lg9_00331_MAF30_1670288_exon2
1277	b475879419	9	35.308	9	12845175	<nnxnp>	58:82	0	4.11	1	*	[nn:np]	RosBREEDSNP_SNP_AC_12845175_Lg9_00331_MAF20_267702_exon2
1278	b475879420	9	35.308	9	12849756	<nnxnp>	58:82	0	4.11	1	*	[nn:np]	RosBREEDSNP_SNP_TC_12849756_Lg9_00331_MAF20_267702_exon1
1279	b475879422	9	35.308	9	12886110	<nnxnp>	58:82	0	4.11	1	*	[nn:np]	RosBREEDSNP_SNP_CA_12886110_Lg9_00331_MAF10_505681_exon2
1280	CH05c07	9	36.832	SSR	SSR	<efxeg>	26:33:48:33	0	7.37	3	-	[ee:ef:eg:fg]	SSR
1281	Hi23d06	9	38.23	SSR	SSR	<efxeg>	24:33:50:32	1	10.32	3	*	[ee:ef:eg:fg]	SSR
1282	b475876178	9	38.523	9	18520824	<nnxnp>	60:80	0	2.86	1	-	[nn:np]	RosBREEDSNP_SNP_CA_18520824_Lg9_328022_MAF40_328022_exon1
1283	c475879424	9	40.148	9	14233188	<hkxhk>	36:79:25	0	4.04	2	-	[hh:hk:kk]	RosBREEDSNP_SNP_CA_14233188_Lg9_00958_MAF40_1625086_exon4
1284	c475879432	9	40.148	9	14345081	<hkxhk>	25:79:36	0	4.04	2	-	[hh:hk:kk]	RosBREEDSNP_SNP_GA_14345081_Lg9_02046_MAF30_MDP0000249242_exon2
1285	c475882927	9	40.148	9	14241444	<hkxhk>	25:79:36	0	4.04	2	-	[hh:hk:kk]	GDsnp00958
1286	a475882926	9	41.058	9	12874347	<lmxll>	74:66	0	0.46	1	-	[ll:lm]	GDsnp00331
1287	c475882928	9	41.439	9	14344857	<hkxhk>	25:79:36	0	4.04	2	-	[hh:hk:kk]	GDsnp02046
1288	c475879465	9	41.669	9	18289707	<hkxhk>	36:78:26	0	3.26	2	-	[hh:hk:kk]	RosBREEDSNP_SNP_GA_18289707_Lg9_00109_MAF50_813711_exon1
1289	c475882930	9	41.669	9	18272074	<hkxhk>	26:78:36	0	3.26	2	-	[hh:hk:kk]	GDsnp00109
1290	NZmsEB177464.x	9	42.899	SSR	SSR	<nnxnp>	56:84	0	5.6	1	*	[nn:np]	SSR
1291	SAmsCO865207	9	50.779	SSR	SSR	<efxeg>	23:35:47:35	0	8.23	3	*	[ee:ef:eg:fg]	SSR
1292	b475879474	9	52.012	9	19977586	<nnxnp>	56:84	0	5.6	1	*	[nn:np]	RosBREEDSNP_SNP_GA_19977586_Lg9_02100_MAF40_MDP0000137341_exon4
1293	b475883031	9	53.305	9	20592637	<nnxnp>	56:84	0	5.6	1	*	[nn:np]	RosBREEDSNP_SNP_GA_20592637_Lg9_02451_MAF20_329711_exon3
1294	b475884046	9	53.305	9	21216802	<nnxnp>	56:84	0	5.6	1	*	[nn:np]	RosBREED_SNP_GT_21216802_Lg9
1295	CN896269	9	53.591	SSR	SSR	<lmxll>	70:70	0	0	1	-	[ll:lm]	SSR
1296	CO067206	9	53.591	SSR	SSR	<lmxll>	70:70	0	0	1	-	[ll:lm]	SSR
1297	a475880939	9	53.591	13	32838668	<lmxll>	70:70	0	0	1	-	[ll:lm]	RosBREEDSNP_SNP_TC_32838668_Lg13_02890_MAF50_MDP0000647099_exon4
1298	a475880946	9	53.591	13	33188075	<lmxll>	70:70	0	0	1	-	[ll:lm]	RosBREEDSNP_SNP_CT_33188075_Lg13_02487_MAF40_MDP0000158474_exon1
1299	a475880947	9	53.591	13	33192423	<lmxll>	70:70	0	0	1	-	[ll:lm]	RosBREEDSNP_SNP_CT_33192423_Lg13_02487_MAF20_1641985_exon2
1300	a475880949	9	53.591	13	33199372	<lmxll>	70:70	0	0	1	-	[ll:lm]	RosBREEDSNP_SNP_TC_33199372_Lg13_02487_MAF20_678754_exon1
1301	a475880951	9	53.591	13	33217975	<lmxll>	70:70	0	0	1	-	[ll:lm]	RosBREEDSNP_SNP_CT_33217975_Lg13_02487_MAF40_394887_exon1
1302	a475880952	9	53.591	13	33270813	<lmxll>	70:70	0	0	1	-	[ll:lm]	RosBREEDSNP_SNP_AG_33270813_Lg13_02487_MAF50_1618604_exon3
1303	a475882987	9	53.591	13	33175592	<lmxll>	70:70	0	0	1	-	[ll:lm]	RosBREEDSNP_SNP_TC_33175592_Lg13_02487_MAF10_MDP0000731011_exon2
1304	SAmsEB149750	9	53.591	SSR	SSR	<lmxll>	70:70	0	0	1	-	[ll:lm]	SSR
1305	c475882929	9	54.039	9	17017450	<hkxhk>	37:78:25	0	3.89	2	-	[hh:hk:kk]	GDsnp01648
1306	c475879483	9	54.345	9	21570393	<hkxhk>	24:79:37	0	4.73	2	-	[hh:hk:kk]	RosBREEDSNP_SNP_GA_21570393_Lg9_02230_MAF30_1625063_exon9
1307	Hi04a05	9	54.778	SSR	SSR	<efxeg>	24:31:48:37	0	8.86	3	*	[ee:ef:eg:fg]	SSR
1308	SAmsEG631184	9	54.894	SSR	SSR	<efxeg>	23:31:49:37	0	10.29	3	*	[ee:ef:eg:fg]	SSR
1309	a475879472	9	55.138	9	19972431	<lmxll>	72:68	0	0.11	1	-	[ll:lm]	RosBREEDSNP_SNP_AG_19972431_Lg9_02100_MAF10_211759_exon1
1310	a475876183	9	55.138	9	22376133	<lmxll>	72:68	0	0.11	1	-	[ll:lm]	RosBREEDSNP_SNP_AC_22376133_Lg9_MDP0000313059_MAF10_MDP0000313059_exon10
1311	a475879479	9	55.138	9	20564976	<lmxll>	72:68	0	0.11	1	-	[ll:lm]	RosBREEDSNP_SNP_AC_20564976_Lg9_02451_MAF30_MDP0000266844_exon5
1312	a475879514	9	55.138	9	29773504	<lmxll>	72:68	0	0.11	1	-	[ll:lm]	RosBREEDSNP_SNP_TC_29773504_Lg9_00467_MAF20_MDP0000245153_exon1
1313	a475879481	9	55.138	9	20642843	<lmxll>	72:68	0	0.11	1	-	[ll:lm]	RosBREEDSNP_SNP_GT_20642843_Lg9_02451_MAF50_MDP0000258764_exon5
1314	b475876190	9	56.143	9	30227604	<nnxnp>	56:84	0	5.6	1	*	[nn:np]	RosBREEDSNP_SNP_CT_30227604_Lg9_MDP0000137221_MAF30_MDP0000137221_exon1
1315	SAmsEB138859	9	56.143	SSR	SSR	<nnxnp>	56:84	0	5.6	1	*	[nn:np]	SSR
1316	SAmsDR992457	9	56.143	SSR	SSR	<nnxnp>	56:84	0	5.6	1	*	[nn:np]	SSR
1317	CH01h02	9	56.538	SSR	SSR	<efxeg>	33:25:34:48	0	7.83	3	*	[ee:ef:eg:fg]	SSR
1318	b475879577	9	57.454	9	35857597	<nnxnp>	58:82	0	4.11	1	*	[nn:np]	RosBREEDSNP_SNP_CT_35857597_Lg9_00860_MAF30_1682680_exon3
1319	b475879579	9	57.454	9	35913773	<nnxnp>	58:82	0	4.11	1	*	[nn:np]	RosBREEDSNP_SNP_GA_35913773_Lg9_00860_MAF20_MDP0000132641_exon2
1320	b475879580	9	57.454	9	35934024	<nnxnp>	58:82	0	4.11	1	*	[nn:np]	RosBREEDSNP_SNP_CT_35934024_Lg9_00860_MAF50_MDP0000121139_exon5
1321	b475883788	9	57.454	9	35885123	<nnxnp>	58:82	0	4.11	1	*	[nn:np]	RosBREEDSNP_SNP_TC_35885123_Lg9_00860_MAF40_MDP0000267148_exon1
1322	c475876194	9	60.579	9	31860120	<hkxhk>	46:61:33	0	4.73	2	-	[hh:hk:kk]	RosBREEDSNP_SNP_GA_31860120_Lg9_9573_MAF40_9573_exon1
1323	b475876195	9	60.659	9	31860148	<nnxnp>	61:79	0	2.31	1	-	[nn:np]	RosBREEDSNP_SNP_CA_31860148_Lg9_9573_MAF30_9573_exon1
1324	b475876196	9	60.659	9	31860161	<nnxnp>	61:79	0	2.31	1	-	[nn:np]	RosBREEDSNP_SNP_AG_31860161_Lg9_9573_MAF20_9573_exon1
1325	SAmsCO898678	9	60.85	SSR	SSR	<efxeg>	33:28:33:46	0	5.09	3	-	[ee:ef:eg:fg]	SSR
1326	a475883786	9	61.198	9	31733496	<lmxll>	66:74	0	0.46	1	-	[ll:lm]	RosBREEDSNP_SNP_TC_31733496_Lg9_00206_MAF30_1662595_exon1
1327	a475882937	9	61.198	9	28588386	<lmxll>	66:74	0	0.46	1	-	[ll:lm]	GDsnp02059
1328	a475882942	9	61.198	9	32332810	<lmxll>	66:74	0	0.46	1	-	[ll:lm]	GDsnp00659
1329	SAmsDR999029	9	61.198	SSR	SSR	<lmxll>	66:74	0	0.46	1	-	[ll:lm]	SSR
1330	a475879524	9	61.198	9	31694289	<lmxll>	66:74	0	0.46	1	-	[ll:lm]	RosBREEDSNP_SNP_GA_31694289_Lg9_00206_MAF30_MDP0000259589_exon4
1331	a475879536	9	61.198	9	32329275	<lmxll>	66:74	0	0.46	1	-	[ll:lm]	RosBREEDSNP_SNP_AC_32329275_Lg9_00659_MAF20_178008_exon1
1332	a475879544	9	61.198	9	32587219	<lmxll>	65:69	6	0.12	1	-	[ll:lm]	RosBREEDSNP_SNP_GA_32587219_Lg9_01066_MAF20_MDP0000299639_exon3
1333	a475882940	9	61.198	9	31733974	<lmxll>	66:74	0	0.46	1	-	[ll:lm]	GDsnp00206
1334	a475879523	9	61.198	9	31685318	<lmxll>	66:74	0	0.46	1	-	[ll:lm]	RosBREEDSNP_SNP_AG_31685318_Lg9_00206_MAF20_150466_exon1
1335	a475879539	9	61.198	9	32531545	<lmxll>	66:74	0	0.46	1	-	[ll:lm]	RosBREEDSNP_SNP_CT_32531545_Lg9_01066_MAF30_1639980_exon1
1336	CH04f07	9	61.289	SSR	SSR	<nnxnp>	60:80	0	2.86	1	-	[nn:np]	SSR
1337	b475883299	9	61.928	9	32350572	<nnxnp>	61:79	0	2.31	1	-	[nn:np]	RosBREEDSNP_SNP_GA_32350572_Lg9_00659_MAF50_MDP0000230104_exon2
1338	a475879549	9	61.965	9	32698252	<lmxll>	65:75	0	0.71	1	-	[ll:lm]	RosBREEDSNP_SNP_CT_32698252_Lg9_01416_MAF40_531820_exon2
1339	a475879562	9	62.715	9	33065704	<lmxll>	66:74	0	0.46	1	-	[ll:lm]	RosBREEDSNP_SNP_AG_33065704_Lg9_01200_MAF20_MDP0000312752_exon1
1340	a475882941	9	63.28	9	32004417	<lmxll>	65:75	0	0.71	1	-	[ll:lm]	GDsnp00452
1341	Pyc002	9	63.954	SSR	SSR	<efxeg>	32:29:34:45	0	4.17	3	-	[ee:ef:eg:fg]	SSR
1342	CN444542.z	9	63.954	SSR	SSR	<efxeg>	32:29:34:45	0	4.17	3	-	[ee:ef:eg:fg]	SSR
1343	c475879563	9	64.103	9	33077622	<hkxhk>	31:64:45	0	3.83	2	-	[hh:hk:kk]	RosBREEDSNP_SNP_GA_33077622_Lg9_01200_MAF20_MDP0000613052_exon1
1344	c475876197	9	64.897	9	33439813	<hkxhk>	30:65:45	0	3.93	2	-	[hh:hk:kk]	RosBREEDSNP_SNP_TC_33439813_Lg9_129159__129159_exon2
1345	Pyc007.z	9	65.177	SSR	SSR	<efxeg>	30:29:35:46	0	5.2	3	-	[ee:ef:eg:fg]	SSR
1346	b475879554	9	66.074	9	32822454	<nnxnp>	61:79	0	2.31	1	-	[nn:np]	RosBREEDSNP_SNP_GT_32822454_Lg9_MYB10_MAF20_1651341_exon1
1347	b475883301	9	66.074	9	32704397	<nnxnp>	61:79	0	2.31	1	-	[nn:np]	RosBREEDSNP_SNP_AG_32704397_Lg9_01416_MAF20_531820_exon1
1348	b475879568	9	66.643	9	33189193	<nnxnp>	59:80	1	3.17	1	-	[nn:np]	RosBREEDSNP_SNP_TC_33189193_Lg9_01293_MAF10_MDP0000272712_exon7
1349	GD158.z	9	67.72	SSR	SSR	<lmxll>	69:71	0	0.03	1	-	[ll:lm]	SSR
1352	b475882296	10	0	10	869857	<nnxnp>	69:69	2	0	1	-	[nn:np]	GDsnp00106
1353	a475879596	10	3.619	10	869972	<lmxll>	69:71	0	0.03	1	-	[ll:lm]	RosBREEDSNP_SNP_GA_869972_Lg10_00106_MAF20_62978_exon1
1354	CH05b06.x	10	4.089	SSR	SSR	<lmxll>	69:71	0	0.03	1	-	[ll:lm]	SSR
1355	CH05h12	10	4.32	SSR	SSR	<hkxhk>	36:70:34	0	0.06	2	-	[hh:hk:kk]	SSR
1356	c475879620	10	5.448	10	2443675	<hkxhk>	35:71:34	0	0.04	2	-	[hh:hk:kk]	RosBREEDSNP_SNP_CT_2443675_Lg10_01909_MAF50_760651_exon1
1357	c475879627	10	5.448	10	2563548	<hkxhk>	34:71:35	0	0.04	2	-	[hh:hk:kk]	RosBREEDSNP_SNP_GA_2563548_Lg10_00839_MAF30_MDP0000163138_exon1
1358	a475879092	10	6.137	8	16564666	<lmxll>	66:74	0	0.46	1	-	[ll:lm]	RosBREEDSNP_SNP_TC_16564666_Lg8_02022_MAF50_MDP0000224845_exon2
1359	b475879640	10	7.129	10	3303962	<nnxnp>	72:67	1	0.18	1	-	[nn:np]	RosBREEDSNP_SNP_CT_3303962_Lg10_01947_MAF10_1627786_exon8
1360	c475879638	10	7.429	10	3285289	<hkxhk>	33:72:35	0	0.17	2	-	[hh:hk:kk]	RosBREEDSNP_SNP_GA_3285289_Lg10_01947_MAF30_MDP0000226451_exon3
1361	c475879639	10	7.429	10	3294683	<hkxhk>	33:72:35	0	0.17	2	-	[hh:hk:kk]	RosBREEDSNP_SNP_GA_3294683_Lg10_01947_MAF20_MDP0000226451_exon18
1362	a475882300	10	7.608	10	3327849	<lmxll>	66:74	0	0.46	1	-	[ll:lm]	GDsnp01947
1363	CH02b07	10	11.998	SSR	SSR	<efxeg>	35:41:30:34	0	1.77	3	-	[ee:ef:eg:fg]	SSR
1364	b475879652	10	13.955	10	7135490	<nnxnp>	79:57	4	3.56	1	-	[nn:np]	RosBREEDSNP_SNP_TG_7135490_Lg10_02051_MAF30_193794_exon1
1365	b475879653	10	13.955	10	7167616	<nnxnp>	79:61	0	2.31	1	-	[nn:np]	RosBREEDSNP_SNP_TG_7167616_Lg10_02051_MAF40_1633843_exon1
1366	b475879670	10	15.144	10	9426633	<nnxnp>	81:59	0	3.46	1	-	[nn:np]	RosBREEDSNP_SNP_GA_9426633_Lg10_00875_MAF30_932637_exon1
1367	c475882302	10	15.653	10	7164549	<hkxhk>	37:72:31	0	0.63	2	-	[hh:hk:kk]	GDsnp02051
1368	c475882980	10	15.653	10	7179858	<hkxhk>	31:72:37	0	0.63	2	-	[hh:hk:kk]	RosBREEDSNP_SNP_TC_7179858_Lg10_02051_MAF20_1673901_exon1
1369	c475879671	10	17.037	10	9480406	<hkxhk>	37:72:31	0	0.63	2	-	[hh:hk:kk]	RosBREEDSNP_SNP_CT_9480406_Lg10_00875_MAF30_268401_exon1
1370	c475882305	10	20.421	10	10742328	<hkxhk>	35:71:34	0	0.04	2	-	[hh:hk:kk]	GDsnp01867
1371	a475879681	10	20.605	10	10765940	<lmxll>	63:77	0	1.4	1	-	[ll:lm]	RosBREEDSNP_SNP_AG_10765940_Lg10_01867_MAF50_246782_exon2
1372	Pyc009b	10	21.513	SSR	SSR	<hkxhk>	38:69:33	0	0.39	2	-	[hh:hk:kk]	SSR
1373	a475879675	10	21.83	10	10712688	<lmxll>	62:78	0	1.83	1	-	[ll:lm]	RosBREEDSNP_SNP_CT_10712688_Lg10_01867_MAF20_547051_exon1
1374	a475879716	10	22.194	10	13071892	<lmxll>	63:77	0	1.4	1	-	[ll:lm]	RosBREEDSNP_SNP_AG_13071892_Lg10_RosCOS724_MAF50_MDP0000285181_exon18
1375	CH02a08.y	10	22.756	SSR	SSR	<nnxnp>	82:58	0	4.11	1	*	[nn:np]	SSR
1376	c475879701	10	23.376	10	12422488	<hkxhk>	37:71:32	0	0.39	2	-	[hh:hk:kk]	RosBREEDSNP_SNP_CT_12422488_Lg10_00176_MAF30_MDP0000293745_exon1
1377	c475879703	10	23.376	10	12433407	<hkxhk>	37:71:32	0	0.39	2	-	[hh:hk:kk]	RosBREEDSNP_SNP_TC_12433407_Lg10_00176_MAF20_1629673_exon1
1378	c475879706	10	23.376	10	12451235	<hkxhk>	37:71:32	0	0.39	2	-	[hh:hk:kk]	RosBREEDSNP_SNP_GA_12451235_Lg10_00176_MAF20_1637244_exon4
1379	b475879691	10	23.557	10	11997592	<nnxnp>	82:58	0	4.11	1	*	[nn:np]	RosBREEDSNP_SNP_GA_11997592_Lg10_CXE1_MAF50_134511_exon1
1380	a475879690	10	23.759	10	11992593	<lmxll>	63:77	0	1.4	1	-	[ll:lm]	RosBREEDSNP_SNP_AC_11992593_Lg10_CXE1_MAF40_661200_exon1
1381	a475879696	10	23.759	10	12048247	<lmxll>	62:77	1	1.62	1	-	[ll:lm]	RosBREEDSNP_SNP_AC_12048247_Lg10_RosCOS2353_MAF20_1651936_exon1
1382	a475879697	10	23.759	10	12053580	<lmxll>	63:77	0	1.4	1	-	[ll:lm]	RosBREEDSNP_SNP_GA_12053580_Lg10_RosCOS2353_MAF20_1671141_exon4
1383	a475881258	10	23.759	15	1565598	<lmxll>	63:77	0	1.4	1	-	[ll:lm]	RosBREEDSNP_SNP_CT_1565598_Lg15_00717_MAF10_MDP0000306595_exon2
1384	c475879686	10	24.245	10	11952578	<hkxhk>	37:72:31	0	0.63	2	-	[hh:hk:kk]	RosBREEDSNP_SNP_CT_11952578_Lg10_CXE1_MAF10_MDP0000119954_exon1
1385	b475879685	10	24.687	10	11950439	<nnxnp>	83:57	0	4.83	1	*	[nn:np]	RosBREEDSNP_SNP_TC_11950439_Lg10_CXE1_MAF50_MDP0000037777_exon1
1386	a475880439	10	26.434	12	11059311	<lmxll>	63:77	0	1.4	1	-	[ll:lm]	RosBREEDSNP_SNP_GA_11059311_Lg12_02115_MAF30_MDP0000121962_exon1
1387	a475880440	10	26.434	12	11061321	<lmxll>	63:77	0	1.4	1	-	[ll:lm]	RosBREEDSNP_SNP_GA_11061321_Lg12_02115_MAF20_MDP0000257734_exon1
1388	a475880442	10	26.434	12	11069263	<lmxll>	63:77	0	1.4	1	-	[ll:lm]	RosBREEDSNP_SNP_CA_11069263_Lg12_02115_MAF20_MDP0000479066_exon2
1389	c475883040	10	27.377	12	10300805	<hkxhk>	36:73:31	0	0.61	2	-	[hh:hk:kk]	RosBREEDSNP_SNP_AG_10300805_Lg12_02814_MAF40_MDP0000273159_exon4
1390	a475880438	10	28.012	12	10310153	<lmxll>	63:77	0	1.4	1	-	[ll:lm]	RosBREEDSNP_SNP_GA_10310153_Lg12_02814_MAF40_356106_exon1
1391	NZmsEB147493.y	10	28.031	SSR	SSR	<lmxll>	63:76	1	1.22	1	-	[ll:lm]	SSR
1392	c475883058	10	28.718	15	25266370	<hkxhk>	35:70:35	0	0	2	-	[hh:hk:kk]	RosBREEDSNP_SNP_AC_25266370_Lg15_RosCOS588_MAF30_362055_exon1
1393	a475880441	10	28.752	12	11063817	<lmxll>	62:78	0	1.83	1	-	[ll:lm]	RosBREEDSNP_SNP_GA_11063817_Lg12_02115_MAF10_MDP0000227191_exon1
1394	b475879246	10	29.575	9	949452	<nnxnp>	77:61	2	1.86	1	-	[nn:np]	RosBREEDSNP_SNP_GA_949452_Lg9_01328_MAF20_MDP0000546549_exon1
1395	a475882303	10	29.763	10	8555986	<lmxll>	62:78	0	1.83	1	-	[ll:lm]	GDsnp00260
1396	CN913979.y	10	29.763	SSR	SSR	<lmxll>	62:78	0	1.83	1	-	[ll:lm]	SSR
1397	c475875875	10	30.268	2	38151714	<hkxhk>	37:69:34	0	0.16	2	-	[hh:hk:kk]	RosBREEDSNP_SNP_CT_38151714_Lg2_MDP0000020317_MAF10_MDP0000020317_exon6
1398	CH02a10	10	30.621	SSR	SSR	<efxeg>	35:39:28:34	4	1.82	3	-	[ee:ef:eg:fg]	SSR
1399	b475875897	10	30.978	3	35211565	<nnxnp>	75:65	0	0.71	1	-	[nn:np]	RosBREEDSNP_SNP_GA_35211565_Lg3_MDP0000214895__MDP0000214895_exon9
1400	CH04f03	10	31.421	SSR	SSR	<nnxnp>	76:64	0	1.03	1	-	[nn:np]	SSR
1401	NZ03c1.w	10	31.97	SSR	SSR	<lmxll>	51:83	6	7.64	1	**	[ll:lm]	SSR
1402	c475882955	10	32.562	10	8508757	<hkxhk>	34:69:37	0	0.16	2	-	[hh:hk:kk]	RosBREEDSNP_SNP_TC_8508757_Lg10_00260_MAF50_MDP0000289540_exon1
1403	a475879740	10	34.738	10	14684226	<lmxll>	64:76	0	1.03	1	-	[ll:lm]	RosBREEDSNP_SNP_AC_14684226_Lg10_01267_MAF10_2640_exon1
1404	c475876460	10	35.23	14	17819472	<hkxhk>	37:71:32	0	0.39	2	-	[hh:hk:kk]	RosBREEDSNP_SNP_AG_17819472_Lg14_145834_MAF50_145834_exon1
1405	c475879743	10	36.316	10	14712598	<hkxhk>	33:72:35	0	0.17	2	-	[hh:hk:kk]	RosBREEDSNP_SNP_AG_14712598_Lg10_01267_MAF50_MDP0000193638_exon3
1406	CH01f12	10	36.657	SSR	SSR	<efxeg>	32:42:31:35	0	2.11	3	-	[ee:ef:eg:fg]	SSR
1407	c475879480	10	37.06	9	20596059	<hkxhk>	35:72:33	0	0.17	2	-	[hh:hk:kk]	RosBREEDSNP_SNP_CA_20596059_Lg9_02451_MAF50_MDP0000740503_exon1
1408	b475876459	10	37.524	14	17819448	<nnxnp>	74:66	0	0.46	1	-	[nn:np]	RosBREEDSNP_SNP_GA_17819448_Lg14_145834_MAF30_145834_exon1
1409	a475879774	10	38.315	10	17863496	<lmxll>	67:73	0	0.26	1	-	[ll:lm]	RosBREEDSNP_SNP_CT_17863496_Lg10_02252_MAF40_349404_exon1
1410	a475879778	10	38.315	10	17894779	<lmxll>	67:73	0	0.26	1	-	[ll:lm]	RosBREEDSNP_SNP_AC_17894779_Lg10_02252_MAF50_1673029_exon1
1411	c475879751	10	38.596	10	16666886	<hkxhk>	32:76:32	0	1.03	2	-	[hh:hk:kk]	RosBREEDSNP_SNP_TC_16666886_Lg10_01710_MAF50_1661320_exon2
1412	c475883580	10	38.596	10	16680919	<hkxhk>	32:76:32	0	1.03	2	-	[hh:hk:kk]	RosBREEDSNP_SNP_AG_16680919_Lg10_01710_MAF30_MDP0000226923_exon1
1413	c475879759	10	39.368	10	17032808	<hkxhk>	32:75:33	0	0.73	2	-	[hh:hk:kk]	RosBREEDSNP_SNP_CT_17032808_Lg10_02009_MAF50_112286_exon1
1414	NZmsEB177464.v	10	39.616	SSR	SSR	<nnxnp>	75:65	0	0.71	1	-	[nn:np]	SSR
1415	CH02c11	10	40.927	SSR	SSR	<efxeg>	31:43:36:30	0	3.03	3	-	[ee:ef:eg:fg]	SSR
1416	c475882311	10	41.125	10	17597759	<hkxhk>	30:79:31	0	2.33	2	-	[hh:hk:kk]	GDsnp01987
1417	b475879754	10	41.59	10	16729529	<nnxnp>	75:65	0	0.71	1	-	[nn:np]	RosBREEDSNP_SNP_CT_16729529_Lg10_01710_MAF40_703557_exon1
1418	b475879760	10	41.59	10	17036268	<nnxnp>	75:65	0	0.71	1	-	[nn:np]	RosBREEDSNP_SNP_TC_17036268_Lg10_02009_MAF30_1683116_exon1
1419	b475879762	10	41.59	10	17040479	<nnxnp>	75:65	0	0.71	1	-	[nn:np]	RosBREEDSNP_SNP_AG_17040479_Lg10_02009_MAF20_487699_exon2
1420	b475879767	10	43.338	10	17559596	<nnxnp>	72:68	0	0.11	1	-	[nn:np]	RosBREEDSNP_SNP_AC_17559596_Lg10_01987_MAF20_1641644_exon2
1421	b475879780	10	43.793	10	17914122	<nnxnp>	73:67	0	0.26	1	-	[nn:np]	RosBREEDSNP_SNP_TC_17914122_Lg10_02252_MAF40_1669028_exon6
1422	c475879791	10	46.242	10	19497678	<hkxhk>	30:80:30	0	2.86	2	-	[hh:hk:kk]	RosBREEDSNP_SNP_AG_19497678_Lg10_02183_MAF50_MDP0000552413_exon1
1423	c475879792	10	46.242	10	19503429	<hkxhk>	30:80:30	0	2.86	2	-	[hh:hk:kk]	RosBREEDSNP_SNP_AG_19503429_Lg10_02183_MAF40_MDP0000281166_exon5
1424	c475879802	10	48.899	10	20058117	<hkxhk>	31:79:30	0	2.33	2	-	[hh:hk:kk]	RosBREEDSNP_SNP_GT_20058117_Lg10_00869_MAF40_1652486_exon1
1425	c475882315	10	48.899	10	20058217	<hkxhk>	31:79:30	0	2.33	2	-	[hh:hk:kk]	GDsnp00869
1426	c475879805	10	49.64	10	20810437	<hkxhk>	30:79:31	0	2.33	2	-	[hh:hk:kk]	RosBREEDSNP_SNP_AG_20810437_Lg10_PG_MAF30_316307_exon1
1427	c475879806	10	49.64	10	20813363	<hkxhk>	31:79:30	0	2.33	2	-	[hh:hk:kk]	RosBREEDSNP_SNP_GA_20813363_Lg10_PG_MAF20_1658925_exon1
1428	SAmsEB116729	10	49.64	SSR	SSR	<hkxhk>	31:79:30	0	2.33	2	-	[hh:hk:kk]	SSR
1429	CO051724.y	10	50.478	SSR	SSR	<nnxnp>	74:66	0	0.46	1	-	[nn:np]	SSR
1430	CH03d11	10	51.235	SSR	SSR	<hkxhk>	31:79:30	0	2.33	2	-	[hh:hk:kk]	SSR
1431	GD158.y	10	67.349	SSR	SSR	<nnxnp>	78:62	0	1.83	1	-	[nn:np]	SSR
1432	b475879889	10	67.349	10	29031109	<nnxnp>	78:62	0	1.83	1	-	[nn:np]	RosBREEDSNP_SNP_AC_29031109_Lg10_01570_MAF30_1684764_exon1
1433	b475879890	10	67.349	10	29044684	<nnxnp>	78:62	0	1.83	1	-	[nn:np]	RosBREEDSNP_SNP_CT_29044684_Lg10_01570_MAF30_1643794_exon1
1434	b475879895	10	70.954	10	29917745	<nnxnp>	75:65	0	0.71	1	-	[nn:np]	RosBREEDSNP_SNP_AG_29917745_Lg10_00346_MAF30_695159_exon1
1435	b475879896	10	70.954	10	29921777	<nnxnp>	75:65	0	0.71	1	-	[nn:np]	RosBREEDSNP_SNP_GA_29921777_Lg10_00346_MAF40_1687028_exon5
1436	CH01f07a	10	71.584	SSR	SSR	<lmxll>	68:71	1	0.06	1	-	[ll:lm]	SSR
1437	MSS4	10	72.827	SSR	SSR	<nnxnp>	75:65	0	0.71	1	-	[nn:np]	SSR
1438	NZmsCN899300.z	10	73.028	SSR	SSR	<lmxll>	68:72	0	0.11	1	-	[ll:lm]	SSR
1439	b475879902	10	73.73	10	30223751	<nnxnp>	73:67	0	0.26	1	-	[nn:np]	RosBREEDSNP_SNP_AG_30223751_Lg10_00734_MAF50_1646703_exon1
1440	b475879905	10	73.73	10	30265584	<nnxnp>	73:67	0	0.26	1	-	[nn:np]	RosBREEDSNP_SNP_GA_30265584_Lg10_00734_MAF50_28473_exon1
1441	b475879911	10	73.73	10	30393147	<nnxnp>	73:67	0	0.26	1	-	[nn:np]	RosBREEDSNP_SNP_TC_30393147_Lg10_01299_MAF10_MDP0000292611_exon5
1442	b475879915	10	73.73	10	31238010	<nnxnp>	74:66	0	0.46	1	-	[nn:np]	RosBREEDSNP_SNP_TC_31238010_Lg10_01908_MAF20_MDP0000222736_exon5
1443	b475879917	10	73.73	10	31272912	<nnxnp>	74:66	0	0.46	1	-	[nn:np]	RosBREEDSNP_SNP_AG_31272912_Lg10_01908_MAF50_MDP0000263060_exon1
1444	b475879918	10	73.73	10	31275344	<nnxnp>	74:66	0	0.46	1	-	[nn:np]	RosBREEDSNP_SNP_TC_31275344_Lg10_01908_MAF40_215133_exon1
1445	b475879919	10	73.73	10	31279293	<nnxnp>	74:66	0	0.46	1	-	[nn:np]	RosBREEDSNP_SNP_GA_31279293_Lg10_01908_MAF40_689898_exon1
1446	b475883728	10	73.73	10	31295437	<nnxnp>	74:66	0	0.46	1	-	[nn:np]	RosBREEDSNP_SNP_AG_31295437_Lg10_01961_MAF30_98208_exon1
1447	b475884064	10	73.73	10	30595771	<nnxnp>	74:66	0	0.46	1	-	[nn:np]	RosBREED_SNP_TC_30595771_Lg10
1449	MS02a01	10	75.451	SSR	SSR	<hkxhk>	32:76:32	0	1.03	2	-	[hh:hk:kk]	SSR
1450	b475879922	10	75.93	10	31306024	<nnxnp>	74:66	0	0.46	1	-	[nn:np]	RosBREEDSNP_SNP_CT_31306024_Lg10_01961_MAF30_1648747_exon1
1451	b475879924	10	76.639	10	31320811	<nnxnp>	73:67	0	0.26	1	-	[nn:np]	RosBREEDSNP_SNP_AC_31320811_Lg10_01961_MAF50_MDP0000256011_exon1
1452	NZmsEB155242.x	10	76.639	SSR	SSR	<nnxnp>	73:67	0	0.26	1	-	[nn:np]	SSR
1453	b475879929	10	78.861	10	31676157	<nnxnp>	70:70	0	0	1	-	[nn:np]	RosBREEDSNP_SNP_GA_31676157_Lg10_00099_MAF30_407257_exon4
1454	b475879931	10	78.861	10	31707563	<nnxnp>	70:70	0	0	1	-	[nn:np]	RosBREEDSNP_SNP_AG_31707563_Lg10_00099_MAF50_950228_exon1
1455	b475879932	10	79.593	10	32372997	<nnxnp>	70:70	0	0	1	-	[nn:np]	RosBREEDSNP_SNP_GA_32372997_Lg10_RosCOS2362_MAF20_1643940_exon1
1456	NZ03c1.u	10	80.595	SSR	SSR	<efxeg>	31:33:37:33	6	0.57	3	-	[ee:ef:eg:fg]	SSR
1457	c475879955	10	82.962	10	33501094	<hkxhk>	34:72:34	0	0.11	2	-	[hh:hk:kk]	RosBREEDSNP_SNP_AC_33501094_Lg10_01683_MAF50_MDP0000305859_exon5
1458	c475879956	10	82.962	10	33506050	<hkxhk>	34:72:34	0	0.11	2	-	[hh:hk:kk]	RosBREEDSNP_SNP_CT_33506050_Lg10_01683_MAF40_1685754_exon2
1459	c475882299	10	82.962	10	2752983	<hkxhk>	34:72:34	0	0.11	2	-	[hh:hk:kk]	GDsnp00056
1460	c475884124	10	82.962	10	33521190	<hkxhk>	34:72:34	0	0.11	2	-	[hh:hk:kk]	MdTIR
1461	b475879951	10	84.12	10	33483733	<nnxnp>	69:71	0	0.03	1	-	[nn:np]	RosBREEDSNP_SNP_CT_33483733_Lg10_01683_MAF40_160757_exon3
1462	b475879957	10	84.12	10	33513449	<nnxnp>	69:71	0	0.03	1	-	[nn:np]	RosBREEDSNP_SNP_TC_33513449_Lg10_01683_MAF30_1630378_exon3
1463	c475883319	10	84.25	10	34938858	<hkxhk>	32:76:32	0	1.03	2	-	[hh:hk:kk]	RosBREEDSNP_SNP_GA_34938858_Lg10_00258_MAF40_318882_exon1
1464	b475879960	10	84.764	10	34911292	<nnxnp>	68:72	0	0.11	1	-	[nn:np]	RosBREEDSNP_SNP_AG_34911292_Lg10_00258_MAF40_MDP0000550024_exon6
1465	b475879980	10	84.764	10	36071826	<nnxnp>	68:72	0	0.11	1	-	[nn:np]	RosBREEDSNP_SNP_TC_36071826_Lg10_RosCOS2135_MAF30_1628708_exon2
1466	CV085249.y	10	85.093	SSR	SSR	<lmxll>	71:69	0	0.03	1	-	[ll:lm]	SSR
1467	a475877363	10	85.63	2	33281719	<lmxll>	70:70	0	0	1	-	[ll:lm]	RosBREEDSNP_SNP_AC_33281719_Lg2_00629_MAF10_MDP0000164964_exon1
1468	c475879978	10	86.124	10	36066362	<hkxhk>	33:77:30	0	1.53	2	-	[hh:hk:kk]	RosBREEDSNP_SNP_TC_36066362_Lg10_RosCOS2135_MAF50_1648460_exon1
1469	c475879981	10	86.124	10	36091067	<hkxhk>	33:77:30	0	1.53	2	-	[hh:hk:kk]	RosBREEDSNP_SNP_AG_36091067_Lg10_RosCOS2135_MAF40_474692_exon1
1470	c475879982	10	86.124	10	36100460	<hkxhk>	30:77:33	0	1.53	2	-	[hh:hk:kk]	RosBREEDSNP_SNP_AG_36100460_Lg10_RosCOS2135_MAF50_1630257_exon1
1471	a475879977	10	87.891	10	36052300	<lmxll>	69:71	0	0.03	1	-	[ll:lm]	RosBREEDSNP_SNP_TC_36052300_Lg10_RosCOS2135_MAF30_478061_exon1
1472	c475879985	10	88.817	10	36560697	<hkxhk>	29:80:31	0	2.91	2	-	[hh:hk:kk]	RosBREEDSNP_SNP_TC_36560697_Lg10_01761_MAF10_1664399_exon1
1473	c475879993	10	89.135	10	36618889	<hkxhk>	29:79:32	0	2.44	2	-	[hh:hk:kk]	RosBREEDSNP_SNP_TC_36618889_Lg10_01761_MAF50_MDP0000312944_exon4
1474	c475876245	10	89.517	10	36783038	<hkxhk>	32:80:28	0	3.09	2	-	[hh:hk:kk]	RosBREEDSNP_SNP_CA_36783038_Lg10_MDP0000136226_MAF50_MDP0000136226_exon4
1475	MS06g03	10	90.112	SSR	SSR	<efxeg>	30:41:38:30	1	2.73	3	-	[ee:ef:eg:fg]	SSR
1476	b475880002	10	90.332	10	36898184	<nnxnp>	69:71	0	0.03	1	-	[nn:np]	RosBREEDSNP_SNP_AG_36898184_Lg10_00405_MAF10_MDP0000131371_exon5
1477	c475879997	10	90.522	10	36862797	<hkxhk>	33:80:27	0	3.37	2	-	[hh:hk:kk]	RosBREEDSNP_SNP_AG_36862797_Lg10_00405_MAF40_1646844_exon1
1478	c475879998	10	90.522	10	36865919	<hkxhk>	33:80:27	0	3.37	2	-	[hh:hk:kk]	RosBREEDSNP_SNP_CT_36865919_Lg10_00405_MAF50_1627233_exon3
1479	a475879996	10	90.884	10	36853428	<lmxll>	65:74	1	0.58	1	-	[ll:lm]	RosBREEDSNP_SNP_AC_36853428_Lg10_00405_MAF40_MDP0000909472_exon3
1480	a475880001	10	90.884	10	36887888	<lmxll>	65:75	0	0.71	1	-	[ll:lm]	RosBREEDSNP_SNP_GT_36887888_Lg10_00405_MAF50_770935_exon1
1481	b475880006	10	91.841	10	37001100	<nnxnp>	67:73	0	0.26	1	-	[nn:np]	RosBREEDSNP_SNP_TC_37001100_Lg10_00604_MAF50_650928_exon1
1482	b475880011	10	91.841	10	37031349	<nnxnp>	67:73	0	0.26	1	-	[nn:np]	RosBREEDSNP_SNP_TC_37031349_Lg10_00604_MAF50_165531_exon3
1483	b475880012	10	91.841	10	37052690	<nnxnp>	67:73	0	0.26	1	-	[nn:np]	RosBREEDSNP_SNP_CA_37052690_Lg10_00604_MAF30_1671079_exon3
1484	a475882331	10	92.612	10	37033039	<lmxll>	72:68	0	0.11	1	-	[ll:lm]	GDsnp00604
1485	a475877459	10	95.275	3	624697	<lmxll>	69:71	0	0.03	1	-	[ll:lm]	RosBREEDSNP_SNP_TC_624697_Lg3_RosCOS3033_MAF20_1646076_exon1
1488	CH04h02	11	0	SSR	SSR	<lmxll>	72:68	0	0.11	1	-	[ll:lm]	SSR
1489	CN862645	11	0.78	SSR	SSR	<lmxll>	73:67	0	0.26	1	-	[ll:lm]	SSR
1490	a475877478	11	0.78	3	1007904	<lmxll>	73:67	0	0.26	1	-	[ll:lm]	RosBREEDSNP_SNP_CT_1007904_Lg3_00506_MAF10_1684362_exon3
1491	a475880022	11	0.78	11	557285	<lmxll>	73:67	0	0.26	1	-	[ll:lm]	RosBREEDSNP_SNP_CT_557285_Lg11_01480_MAF50_1638467_exon1
1492	CH01c11	11	0.78	SSR	SSR	<lmxll>	73:67	0	0.26	1	-	[ll:lm]	SSR
1493	a475881557	11	2.689	15	30927834	<lmxll>	73:66	1	0.35	1	-	[ll:lm]	RosBREEDSNP_SNP_TC_30927834_Lg15_RosCOS444_MAF20_MDP0000212345_exon1
1494	a475882951	11	2.689	4	18855907	<lmxll>	73:67	0	0.26	1	-	[ll:lm]	RosBREEDSNP_SNP_TC_18855907_Lg4_00324_MAF50_1671602_exon1
1495	a475880026	11	3.443	11	1697921	<lmxll>	73:67	0	0.26	1	-	[ll:lm]	RosBREEDSNP_SNP_AG_1697921_Lg11_02626_MAF40_MDP0000320703_exon1
1496	a475880155	11	3.443	11	12188459	<lmxll>	73:67	0	0.26	1	-	[ll:lm]	RosBREEDSNP_SNP_GA_12188459_Lg11_00240_MAF10_MDP0000713484_exon1
1497	a475882333	11	3.443	11	1426905	<lmxll>	73:67	0	0.26	1	-	[ll:lm]	GDsnp02281
1498	c475881560	11	4.257	15	30960046	<hkxhk>	29:68:43	0	2.91	2	-	[hh:hk:kk]	RosBREEDSNP_SNP_TC_30960046_Lg15_RosCOS444_MAF10_MDP0000267022_exon3
1499	c475881561	11	4.257	15	30962954	<hkxhk>	43:68:29	0	2.91	2	-	[hh:hk:kk]	RosBREEDSNP_SNP_TG_30962954_Lg15_RosCOS444_MAF40_MDP0000485280_exon1
1500	Hi07d11.z	11	5.335	SSR	SSR	<nnxnp>	81:59	0	3.46	1	-	[nn:np]	SSR
1501	a475880029	11	5.914	11	3431588	<lmxll>	72:68	0	0.11	1	-	[ll:lm]	RosBREEDSNP_SNP_GA_3431588_Lg11_01167_MAF30_502920_exon1
1502	a475880034	11	5.914	11	3463798	<lmxll>	72:68	0	0.11	1	-	[ll:lm]	RosBREEDSNP_SNP_TG_3463798_Lg11_01167_MAF20_469664_exon1
1503	b475880796	11	6.075	13	9244650	<nnxnp>	81:59	0	3.46	1	-	[nn:np]	RosBREEDSNP_SNP_AG_9244650_Lg13_01742_MAF10_767610_exon1
1504	b475880798	11	6.075	13	9265762	<nnxnp>	81:59	0	3.46	1	-	[nn:np]	RosBREEDSNP_SNP_GA_9265762_Lg13_01742_MAF10_1682330_exon1
1505	b475881139	11	6.691	14	26943295	<nnxnp>	80:60	0	2.86	1	-	[nn:np]	RosBREEDSNP_SNP_AG_26943295_Lg14_02079_MAF50_160202_exon1
1506	b475880028	11	7.202	11	1724738	<nnxnp>	81:59	0	3.46	1	-	[nn:np]	RosBREEDSNP_SNP_CA_1724738_Lg11_02626_MAF10_MDP0000752522_exon1
1507	a475877530	11	10.675	3	3832965	<lmxll>	77:63	0	1.4	1	-	[ll:lm]	RosBREEDSNP_SNP_CT_3832965_Lg3_00124_MAF20_1685142_exon1
1508	b475882335	11	10.868	11	3479002	<nnxnp>	78:62	0	1.83	1	-	[nn:np]	GDsnp01167
1509	c475882336	11	11.558	11	4439921	<hkxhk>	42:72:26	0	3.77	2	-	[hh:hk:kk]	GDsnp01165
1510	a475880043	11	12.707	11	5011588	<lmxll>	76:64	0	1.03	1	-	[ll:lm]	RosBREEDSNP_SNP_AG_5011588_Lg11_RosCOS2981_MAF10_143244_exon1
1511	a475880047	11	12.707	11	5027432	<lmxll>	76:64	0	1.03	1	-	[ll:lm]	RosBREEDSNP_SNP_CA_5027432_Lg11_RosCOS2981_MAF10_1650867_exon2
1512	a475880054	11	12.707	11	5159764	<lmxll>	76:64	0	1.03	1	-	[ll:lm]	RosBREEDSNP_SNP_CT_5159764_Lg11_00418_MAF50_6718_exon1
1513	a475883159	11	12.707	11	5154472	<lmxll>	76:64	0	1.03	1	-	[ll:lm]	RosBREEDSNP_SNP_CA_5154472_Lg11_00418_MAF30_186915_exon1
1514	c475876248	11	13.362	11	4936280	<hkxhk>	27:73:40	0	2.67	2	-	[hh:hk:kk]	RosBREEDSNP_SNP_GA_4936280_Lg11_MDP0000389025__MDP0000389025_exon1
1515	c475876249	11	13.362	11	4936897	<hkxhk>	40:73:27	0	2.67	2	-	[hh:hk:kk]	RosBREEDSNP_SNP_AG_4936897_Lg11_MDP0000389025__MDP0000389025_exon1
1516	c475876250	11	13.362	11	4937206	<hkxhk>	27:73:40	0	2.67	2	-	[hh:hk:kk]	RosBREEDSNP_SNP_TG_4937206_Lg11_MDP0000389025_MAF10_MDP0000389025_exon1
1517	c475880045	11	13.362	11	5021535	<hkxhk>	40:73:27	0	2.67	2	-	[hh:hk:kk]	RosBREEDSNP_SNP_TG_5021535_Lg11_RosCOS2981_MAF50_342849_exon3
1518	a475880057	11	13.441	11	5208182	<lmxll>	77:63	0	1.4	1	-	[ll:lm]	RosBREEDSNP_SNP_CT_5208182_Lg11_00418_MAF50_1676725_exon1
1519	a475876259	11	14.255	11	5944470	<lmxll>	76:64	0	1.03	1	-	[ll:lm]	RosBREEDSNP_SNP_TC_5944470_Lg11_MDP0000163230__MDP0000163230_exon1
1520	a475880064	11	14.255	11	5495238	<lmxll>	76:64	0	1.03	1	-	[ll:lm]	RosBREEDSNP_SNP_TC_5495238_Lg11_01713_MAF20_MDP0000382720_exon1
1521	b475882338	11	15.089	11	5491795	<nnxnp>	76:64	0	1.03	1	-	[nn:np]	GDsnp01713
1522	b475883790	11	15.089	11	5485406	<nnxnp>	76:64	0	1.03	1	-	[nn:np]	RosBREEDSNP_SNP_AC_5485406_Lg11_01713_MAF30_121017_exon1
1523	NZmsDR033893.x	11	16.59	SSR	SSR	<nnxnp>	75:65	0	0.71	1	-	[nn:np]	SSR
1525	c475876267	11	17.824	11	6372814	<hkxhk>	39:71:25	5	3.27	2	-	[hh:hk:kk]	RosBREEDSNP_SNP_AG_6372814_Lg11_209723_MAF30_209723_exon1
1526	c475876269	11	17.824	11	6372895	<hkxhk>	40:75:25	0	3.93	2	-	[hh:hk:kk]	RosBREEDSNP_SNP_AG_6372895_Lg11_209723__209723_exon1
1527	c475876764	11	17.824	1	16526911	<hkxhk>	25:75:40	0	3.93	2	-	[hh:hk:kk]	RosBREEDSNP_SNP_TC_16526911_Lg1_00107_MAF40_MDP0000376841_exon1
1528	c475880072	11	17.824	11	6534066	<hkxhk>	25:75:40	0	3.93	2	-	[hh:hk:kk]	RosBREEDSNP_SNP_GA_6534066_Lg11_00621_MAF50_860447_exon1
1529	c475880079	11	18.395	11	6709034	<hkxhk>	25:75:40	0	3.93	2	-	[hh:hk:kk]	RosBREEDSNP_SNP_GA_6709034_Lg11_01788_MAF20_MDP0000268951_exon8
1530	c475883594	11	18.395	11	6704249	<hkxhk>	40:75:25	0	3.93	2	-	[hh:hk:kk]	RosBREEDSNP_SNP_CA_6704249_Lg11_01788_MAF20_521415_exon3
1531	b475876268	11	18.537	11	6372887	<nnxnp>	76:64	0	1.03	1	-	[nn:np]	RosBREEDSNP_SNP_GA_6372887_Lg11_209723_MAF50_209723_exon1
1532	b475880082	11	18.537	11	6774392	<nnxnp>	76:64	0	1.03	1	-	[nn:np]	RosBREEDSNP_SNP_AG_6774392_Lg11_01788_MAF50_MDP0000214870_exon15
1533	b475880068	11	18.537	11	6494081	<nnxnp>	76:64	0	1.03	1	-	[nn:np]	RosBREEDSNP_SNP_GA_6494081_Lg11_00621_MAF40_523091_exon1
1534	b475880069	11	18.537	11	6496114	<nnxnp>	76:64	0	1.03	1	-	[nn:np]	RosBREEDSNP_SNP_AC_6496114_Lg11_00621_MAF40_MDP0000172291_exon7
1535	c475880084	11	19.688	11	7143110	<hkxhk>	25:72:43	0	4.74	2	-	[hh:hk:kk]	RosBREEDSNP_SNP_TC_7143110_Lg11_01483_MAF40_1679748_exon4
1536	c475880086	11	19.688	11	7163951	<hkxhk>	25:72:43	0	4.74	2	-	[hh:hk:kk]	RosBREEDSNP_SNP_CT_7163951_Lg11_01483_MAF30_1629427_exon1
1537	b475882343	11	21.008	11	8720693	<nnxnp>	76:64	0	1.03	1	-	[nn:np]	GDsnp00735
1538	b475880104	11	21.008	11	8691674	<nnxnp>	76:64	0	1.03	1	-	[nn:np]	RosBREEDSNP_SNP_GT_8691674_Lg11_00735_MAF50_358879_exon1
1539	UDP98-416	11	21.773	SSR	SSR	<efxeg>	40:33:40:27	0	3.37	3	-	[ee:ef:eg:fg]	SSR
1540	a475882339	11	21.999	11	6532369	<lmxll>	80:60	0	2.86	1	-	[ll:lm]	GDsnp00621
1541	MSS10	11	23.224	SSR	SSR	<efxeg>	42:34:38:26	0	4	3	-	[ee:ef:eg:fg]	SSR
1542	c475880094	11	23.95	11	8427560	<hkxhk>	27:71:42	0	3.24	2	-	[hh:hk:kk]	RosBREEDSNP_SNP_AG_8427560_Lg11_00185_MAF20_MDP0000185943_exon7
1543	c475880096	11	23.95	11	8440050	<hkxhk>	27:71:42	0	3.24	2	-	[hh:hk:kk]	RosBREEDSNP_SNP_TC_8440050_Lg11_00185_MAF40_MDP0000270811_exon10
1544	c475880106	11	23.95	11	8702100	<hkxhk>	42:71:27	0	3.24	2	-	[hh:hk:kk]	RosBREEDSNP_SNP_CA_8702100_Lg11_00735_MAF40_1677605_exon4
1545	c475880107	11	23.95	11	8707503	<hkxhk>	42:71:27	0	3.24	2	-	[hh:hk:kk]	RosBREEDSNP_SNP_GT_8707503_Lg11_00735_MAF50_480163_exon1
1546	c475880108	11	23.95	11	8716987	<hkxhk>	27:71:42	0	3.24	2	-	[hh:hk:kk]	RosBREEDSNP_SNP_TC_8716987_Lg11_00735_MAF10_1618847_exon1
1547	a475880089	11	25.343	11	7191810	<lmxll>	80:59	1	3.17	1	-	[ll:lm]	RosBREEDSNP_SNP_CT_7191810_Lg11_01483_MAF10_MDP0000240624_exon5
1548	NZmsCN892357.y	11	27.092	SSR	SSR	<lmxll>	80:60	0	2.86	1	-	[ll:lm]	SSR
1549	CH02d08	11	27.314	SSR	SSR	<efxeg>	41:34:38:27	0	3.14	3	-	[ee:ef:eg:fg]	SSR
1550	CH03d02	11	28	SSR	SSR	<efxeg>	42:33:38:27	0	3.6	3	-	[ee:ef:eg:fg]	SSR
1551	b475880116	11	28.789	11	9965260	<nnxnp>	74:66	0	0.46	1	-	[nn:np]	RosBREEDSNP_SNP_GA_9965260_Lg11_RosCOS3333_MAF30_MDP0000320465_exon1
1552	a475880113	11	30.044	11	9950691	<lmxll>	77:63	0	1.4	1	-	[ll:lm]	RosBREEDSNP_SNP_TC_9950691_Lg11_RosCOS3333_MAF40_1684555_exon5
1553	CH05g01	11	33.207	SSR	SSR	<hkxhk>	40:68:32	0	1.03	2	-	[hh:hk:kk]	SSR
1554	CN906052.y	11	33.961	SSR	SSR	<nnxnp>	70:70	0	0	1	-	[nn:np]	SSR
1555	b475880148	11	34.56	11	12142492	<nnxnp>	71:69	0	0.03	1	-	[nn:np]	RosBREEDSNP_SNP_AG_12142492_Lg11_00240_MAF20_1649918_exon3
1556	b475880149	11	34.56	11	12148665	<nnxnp>	71:69	0	0.03	1	-	[nn:np]	RosBREEDSNP_SNP_TG_12148665_Lg11_00240_MAF40_1621405_exon1
1557	b475883912	11	35.039	11	12169230	<nnxnp>	71:69	0	0.03	1	-	[nn:np]	RosBREEDSNP_SNP_GA_12169230_Lg11_00240_MAF30_MDP0000433647_exon1
1558	b475880151	11	35.139	11	12154333	<nnxnp>	70:70	0	0	1	-	[nn:np]	RosBREEDSNP_SNP_TG_12154333_Lg11_00240_MAF50_MDP0000682327_exon1
1559	c475883910	11	35.831	11	11306023	<hkxhk>	37:64:39	0	1.09	2	-	[hh:hk:kk]	RosBREEDSNP_SNP_GA_11306023_Lg11_00377_MAF20_MDP0000181606_exon1
1560	c475880145	11	36.216	11	11826777	<hkxhk>	38:66:36	0	0.51	2	-	[hh:hk:kk]	RosBREEDSNP_SNP_CT_11826777_Lg11_00037_MAF30_506205_exon1
1561	c475880146	11	36.216	11	11831569	<hkxhk>	36:66:38	0	0.51	2	-	[hh:hk:kk]	RosBREEDSNP_SNP_CT_11831569_Lg11_00037_MAF40_1656871_exon1
1562	b475880158	11	36.477	11	12326157	<nnxnp>	70:70	0	0	1	-	[nn:np]	RosBREEDSNP_SNP_CT_12326157_Lg11_00441_MAF20_MDP0000139054_exon8
1563	b475882349	11	36.477	11	12359263	<nnxnp>	70:70	0	0	1	-	[nn:np]	GDsnp00441
1564	b475880183	11	39.052	11	14888834	<nnxnp>	70:70	0	0	1	-	[nn:np]	RosBREEDSNP_SNP_AG_14888834_Lg11_RosCOS224_MAF10_1621338_exon15
1565	CH04a12	11	39.971	SSR	SSR	<efxeg>	40:30:34:36	0	1.49	3	-	[ee:ef:eg:fg]	SSR
1566	a475880161	11	41.123	11	12383439	<lmxll>	74:66	0	0.46	1	-	[ll:lm]	RosBREEDSNP_SNP_CT_12383439_Lg11_00441_MAF40_1660274_exon1
1567	a475882347	11	41.123	11	11803049	<lmxll>	74:66	0	0.46	1	-	[ll:lm]	GDsnp00037
1568	a475880159	11	41.123	11	12328377	<lmxll>	74:66	0	0.46	1	-	[ll:lm]	RosBREEDSNP_SNP_AG_12328377_Lg11_00441_MAF50_373309_exon3
1569	a475880162	11	42.456	11	12898690	<lmxll>	74:66	0	0.46	1	-	[ll:lm]	RosBREEDSNP_SNP_CT_12898690_Lg11_02465_MAF50_MDP0000524742_exon1
1570	a475880164	11	42.456	11	12911499	<lmxll>	74:66	0	0.46	1	-	[ll:lm]	RosBREEDSNP_SNP_TG_12911499_Lg11_02465_MAF40_1639701_exon1
1571	a475880165	11	42.456	11	12934511	<lmxll>	74:66	0	0.46	1	-	[ll:lm]	RosBREEDSNP_SNP_CT_12934511_Lg11_02465_MAF40_1664199_exon1
1572	a475882350	11	42.456	11	12947663	<lmxll>	74:66	0	0.46	1	-	[ll:lm]	GDsnp02465
1573	a475884079	11	43.186	11	15738487	<lmxll>	75:65	0	0.71	1	-	[ll:lm]	RosBREED_SNP_TG_15738487_Lg11
1574	c475880176	11	44.079	11	13746528	<hkxhk>	36:66:38	0	0.51	2	-	[hh:hk:kk]	RosBREEDSNP_SNP_GT_13746528_Lg11_RosCOS2909_MAF50_1658545_exon1
1575	b475876420	11	45.194	13	27108400	<nnxnp>	71:69	0	0.03	1	-	[nn:np]	RosBREEDSNP_SNP_GA_27108400_Lg13_MDP0000236565_MAF50_MDP0000236565_exon1
1576	b475878384	11	45.194	5	23268845	<nnxnp>	71:69	0	0.03	1	-	[nn:np]	RosBREEDSNP_SNP_AG_23268845_Lg5_RosCOS1210_MAF30_885821_exon1
1577	a475880171	11	45.613	11	13655380	<lmxll>	74:66	0	0.46	1	-	[ll:lm]	RosBREEDSNP_SNP_AG_13655380_Lg11_RosCOS2909_MAF30_MDP0000193176_exon6
1578	a475880172	11	45.613	11	13657473	<lmxll>	74:66	0	0.46	1	-	[ll:lm]	RosBREEDSNP_SNP_TG_13657473_Lg11_RosCOS2909_MAF20_MDP0000193176_exon7
1579	SAmsEB128431	11	46.04	SSR	SSR	<efxeg>	37:32:35:36	0	0.4	3	-	[ee:ef:eg:fg]	SSR
1580	a475876412	11	46.407	13	25969077	<lmxll>	73:67	0	0.26	1	-	[ll:lm]	RosBREEDSNP_SNP_AC_25969077_Lg13_MDP0000127457_MAF20_MDP0000127457_exon4
1581	a475880929	11	46.996	13	26309759	<lmxll>	72:68	0	0.11	1	-	[ll:lm]	RosBREEDSNP_SNP_CT_26309759_Lg13_02452_MAF20_1682218_exon1
1582	c475876418	11	47.294	13	27108273	<hkxhk>	36:67:37	0	0.27	2	-	[hh:hk:kk]	RosBREEDSNP_SNP_GT_27108273_Lg13_MDP0000236565__MDP0000236565_exon1
1583	b475880205	11	47.926	11	22729723	<nnxnp>	66:74	0	0.46	1	-	[nn:np]	RosBREEDSNP_SNP_TC_22729723_Lg11_00743_MAF40_MDP0000397218_exon1
1584	b475883036	11	47.926	11	22723616	<nnxnp>	66:74	0	0.46	1	-	[nn:np]	RosBREEDSNP_SNP_AG_22723616_Lg11_00743_MAF40_MDP0000667660_exon3
1585	c475880210	11	48.1	11	23881186	<hkxhk>	34:69:37	0	0.16	2	-	[hh:hk:kk]	RosBREEDSNP_SNP_GA_23881186_Lg11_10010_MAF40_MDP0000208862_exon3
1586	CH05c02	11	48.558	SSR	SSR	<lmxll>	68:70	2	0.03	1	-	[ll:lm]	SSR
1587	a475876419	11	48.569	13	27108315	<lmxll>	70:70	0	0	1	-	[ll:lm]	RosBREEDSNP_SNP_TC_27108315_Lg13_MDP0000236565_MAF20_MDP0000236565_exon1
1588	a475882357	11	48.569	11	23890023	<lmxll>	70:70	0	0	1	-	[ll:lm]	GDsnp10010
1589	a475876191	11	48.569	9	30227756	<lmxll>	70:70	0	0	1	-	[ll:lm]	RosBREEDSNP_SNP_GA_30227756_Lg9_MDP0000137221_MAF20_MDP0000137221_exon1
1590	a475880187	11	48.569	11	16672448	<lmxll>	70:70	0	0	1	-	[ll:lm]	RosBREEDSNP_SNP_TC_16672448_Lg11_01640_MAF20_1661258_exon1
1591	a475876417	11	48.569	13	27108153	<lmxll>	70:70	0	0	1	-	[ll:lm]	RosBREEDSNP_SNP_TC_27108153_Lg13_MDP0000236565_MAF20_MDP0000236565_exon1
1592	a475876789	11	48.569	1	18047280	<lmxll>	70:70	0	0	1	-	[ll:lm]	RosBREEDSNP_SNP_GA_18047280_Lg1_01783_MAF20_MDP0000849116_exon2
1593	a475880191	11	48.569	11	19044495	<lmxll>	70:70	0	0	1	-	[ll:lm]	RosBREEDSNP_SNP_CA_19044495_Lg11_GD_SNP01857_MAF20_MDP0000300047_exon2
1594	a475880194	11	48.569	11	19378044	<lmxll>	70:70	0	0	1	-	[ll:lm]	RosBREEDSNP_SNP_TG_19378044_Lg11_01878_MAF20_1619166_exon2
1595	a475880195	11	48.569	11	19384185	<lmxll>	70:70	0	0	1	-	[ll:lm]	RosBREEDSNP_SNP_CT_19384185_Lg11_01878_MAF20_MDP0000829038_exon1
1596	a475876422	11	48.569	13	27128762	<lmxll>	70:70	0	0	1	-	[ll:lm]	RosBREEDSNP_SNP_GA_27128762_Lg13_MDP0000716623_MAF10_MDP0000716623_exon2
1597	a475882355	11	48.569	11	20557520	<lmxll>	70:70	0	0	1	-	[ll:lm]	GDsnp01187
1598	a475882354	11	48.569	11	19404871	<lmxll>	70:70	0	0	1	-	[ll:lm]	GDsnp01878
1599	a475878383	11	48.569	5	23247031	<lmxll>	70:70	0	0	1	-	[ll:lm]	RosBREEDSNP_SNP_CT_23247031_Lg5_RosCOS1210_MAF10_788937_exon1
1600	SAmsCN877882	11	49.17	SSR	SSR	<efxeg>	35:30:36:39	0	1.2	3	-	[ee:ef:eg:fg]	SSR
1601	a475877229	11	49.281	2	15206981	<lmxll>	71:69	0	0.03	1	-	[ll:lm]	RosBREEDSNP_SNP_GT_15206981_Lg2_00222_MAF20_18442_exon1
1602	a475880208	11	49.281	11	22759608	<lmxll>	71:69	0	0.03	1	-	[ll:lm]	RosBREEDSNP_SNP_GT_22759608_Lg11_00743_MAF20_1647599_exon3
1603	a475882356	11	49.281	11	22768755	<lmxll>	71:69	0	0.03	1	-	[ll:lm]	GDsnp00743
1604	a475881373	11	49.281	15	8268839	<lmxll>	71:69	0	0.03	1	-	[ll:lm]	RosBREEDSNP_SNP_GA_8268839_Lg15_00796_MAF20_497850_exon2
1605	a475875842	11	49.281	2	29128362	<lmxll>	71:69	0	0.03	1	-	[ll:lm]	RosBREEDSNP_SNP_AG_29128362_Lg2_226032_MAF20_226032_exon2
1606	IPPN14	11	50.821	SSR	SSR	<lmxll>	70:70	0	0	1	-	[ll:lm]	SSR
1607	b475880221	11	50.909	11	26026377	<nnxnp>	69:71	0	0.03	1	-	[nn:np]	RosBREEDSNP_SNP_GT_26026377_Lg11_01797_MAF50_7259_exon1
1608	NZmsEB177464.y	11	50.909	SSR	SSR	<nnxnp>	69:71	0	0.03	1	-	[nn:np]	SSR
1609	Hi16d02	11	51.228	SSR	SSR	<lmxll>	74:66	0	0.46	1	-	[ll:lm]	SSR
1610	b475876284	11	53.9	11	26942708	<nnxnp>	71:69	0	0.03	1	-	[nn:np]	RosBREEDSNP_SNP_AC_26942708_Lg11_4114_MAF20_4114_exon1
1611	b475880228	11	53.9	11	26829691	<nnxnp>	71:69	0	0.03	1	-	[nn:np]	RosBREEDSNP_SNP_TC_26829691_Lg11_01361_MAF50_1663355_exon1
1612	b475876407	11	54.458	13	14720057	<nnxnp>	70:70	0	0	1	-	[nn:np]	RosBREEDSNP_SNP_CA_14720057_Lg13_171268_MAF30_171268_exon1
1613	b475876631	11	54.458	17	20988775	<nnxnp>	70:70	0	0	1	-	[nn:np]	RosBREEDSNP_SNP_GA_20988775_Lg17_112417_MAF10_112417_exon2
1614	b475880230	11	54.458	11	28395458	<nnxnp>	70:70	0	0	1	-	[nn:np]	RosBREEDSNP_SNP_GA_28395458_Lg11_02800_MAF10_424333_exon1
1615	b475880235	11	54.458	11	28699805	<nnxnp>	70:70	0	0	1	-	[nn:np]	RosBREEDSNP_SNP_CA_28699805_Lg11_01705_MAF20_1640642_exon3
1616	b475880238	11	54.458	11	28752026	<nnxnp>	70:70	0	0	1	-	[nn:np]	RosBREEDSNP_SNP_AC_28752026_Lg11_01705_MAF40_1643481_exon1
1617	b475880242	11	55.547	11	29463163	<nnxnp>	68:72	0	0.11	1	-	[nn:np]	RosBREEDSNP_SNP_TG_29463163_Lg11_snpCN915276_MAF20_MDP0000177871_exon2
1618	b475880248	11	55.547	11	29786847	<nnxnp>	68:72	0	0.11	1	-	[nn:np]	RosBREEDSNP_SNP_TC_29786847_Lg11_00662_MAF40_186556_exon1
1619	b475880250	11	55.547	11	29832087	<nnxnp>	68:72	0	0.11	1	-	[nn:np]	RosBREEDSNP_SNP_CT_29832087_Lg11_00662_MAF30_1642163_exon1
1620	b475880254	11	55.547	11	30055645	<nnxnp>	68:72	0	0.11	1	-	[nn:np]	RosBREEDSNP_SNP_AG_30055645_Lg11_02351_MAF30_1677233_exon1
1621	b475881044	11	56.595	14	11376958	<nnxnp>	66:74	0	0.46	1	-	[nn:np]	RosBREEDSNP_SNP_GA_11376958_Lg14_02214_MAF50_MDP0000144577_exon1
1622	b475883637	11	56.595	14	11369132	<nnxnp>	66:74	0	0.46	1	-	[nn:np]	RosBREEDSNP_SNP_CT_11369132_Lg14_02214_MAF40_MDP0000174682_exon2
1623	b475878059	11	57.408	4	22004861	<nnxnp>	64:76	0	1.03	1	-	[nn:np]	RosBREEDSNP_SNP_TG_22004861_Lg4_01965_MAF50_1678194_exon1
1624	b475880261	11	57.408	11	30589564	<nnxnp>	64:76	0	1.03	1	-	[nn:np]	RosBREEDSNP_SNP_GT_30589564_Lg11_02838_MAF50_MDP0000252949_exon1
1625	b475880263	11	57.408	11	30610341	<nnxnp>	64:76	0	1.03	1	-	[nn:np]	RosBREEDSNP_SNP_AC_30610341_Lg11_02838_MAF10_MDP0000127896_exon3
1626	b475882365	11	57.408	11	30593805	<nnxnp>	63:74	3	0.88	1	-	[nn:np]	GDsnp02838
1627	a475883495	11	57.975	4	21930708	<lmxll>	74:66	0	0.46	1	-	[ll:lm]	RosBREEDSNP_SNP_AC_21930708_Lg4_00523_MAF50_MDP0000199086_exon2
1628	CO753161	11	58.912	SSR	SSR	<efxeg>	37:32:36:35	0	0.4	3	-	[ee:ef:eg:fg]	SSR
1629	CN937679.z	11	59.943	SSR	SSR	<nnxnp>	66:74	0	0.46	1	-	[nn:np]	SSR
1630	c475880269	11	60.644	11	32553307	<hkxhk>	36:71:33	0	0.16	2	-	[hh:hk:kk]	RosBREEDSNP_SNP_CT_32553307_Lg11_00647_MAF40_1683980_exon4
1631	c475880270	11	60.644	11	32584988	<hkxhk>	36:71:33	0	0.16	2	-	[hh:hk:kk]	RosBREEDSNP_SNP_GA_32584988_Lg11_00647_MAF50_711060_exon1
1632	a475882367	11	60.957	11	32984767	<lmxll>	74:66	0	0.46	1	-	[ll:lm]	GDsnp00566
1633	c475880272	11	61.699	11	32981536	<hkxhk>	31:73:36	0	0.61	2	-	[hh:hk:kk]	RosBREEDSNP_SNP_TC_32981536_Lg11_00566_MAF50_514389_exon1
1634	a475880276	11	62.428	11	33426856	<lmxll>	76:64	0	1.03	1	-	[ll:lm]	RosBREEDSNP_SNP_CT_33426856_Lg11_02576_MAF20_118175_exon1
1635	a475880280	11	62.428	11	33465079	<lmxll>	76:64	0	1.03	1	-	[ll:lm]	RosBREEDSNP_SNP_CT_33465079_Lg11_02576_MAF40_1632551_exon3
1636	a475880284	11	62.464	11	33482482	<lmxll>	76:64	0	1.03	1	-	[ll:lm]	RosBREEDSNP_SNP_GA_33482482_Lg11_02576_MAF10_1673049_exon1
1637	a475883243	11	62.464	3	29899106	<lmxll>	76:64	0	1.03	1	-	[ll:lm]	RosBREEDSNP_SNP_GA_29899106_Lg3_01604_MAF30_MDP0000268910_exon1
1638	a475880281	11	62.464	11	33467558	<lmxll>	76:64	0	1.03	1	-	[ll:lm]	RosBREEDSNP_SNP_GA_33467558_Lg11_02576_MAF50_1663826_exon3
1639	a475880289	11	62.671	11	34213532	<lmxll>	75:65	0	0.71	1	-	[ll:lm]	RosBREEDSNP_SNP_GA_34213532_Lg11_02910_MAF50_MDP0000319440_exon3
1640	a475880290	11	62.671	11	34224444	<lmxll>	75:65	0	0.71	1	-	[ll:lm]	RosBREEDSNP_SNP_GA_34224444_Lg11_02910_MAF40_1628616_exon3
1641	a475880292	11	62.671	11	34229286	<lmxll>	75:65	0	0.71	1	-	[ll:lm]	RosBREEDSNP_SNP_TC_34229286_Lg11_02910_MAF50_1683154_exon3
1642	c475880288	11	63.056	11	34210655	<hkxhk>	37:71:32	0	0.39	2	-	[hh:hk:kk]	RosBREEDSNP_SNP_GA_34210655_Lg11_02910_MAF40_MDP0000288220_exon1
1643	b475880273	11	63.549	11	32990120	<nnxnp>	72:67	1	0.18	1	-	[nn:np]	RosBREEDSNP_SNP_GA_32990120_Lg11_00566_MAF50_MDP0000376563_exon1
1644	b475880283	11	64.076	11	33478372	<nnxnp>	73:67	0	0.26	1	-	[nn:np]	RosBREEDSNP_SNP_TG_33478372_Lg11_02576_MAF30_1661869_exon1
1645	b475880282	11	64.076	11	33469813	<nnxnp>	73:67	0	0.26	1	-	[nn:np]	RosBREEDSNP_SNP_TG_33469813_Lg11_02576_MAF40_319796_exon1
1646	b475880277	11	64.344	11	33428885	<nnxnp>	72:68	0	0.11	1	-	[nn:np]	RosBREEDSNP_SNP_CT_33428885_Lg11_02576_MAF20_706711_exon1
1647	CH04g07	11	66.483	SSR	SSR	<efxeg>	36:35:37:32	0	0.4	3	-	[ee:ef:eg:fg]	SSR
1648	a475880313	11	69.63	11	36931755	<lmxll>	74:66	0	0.46	1	-	[ll:lm]	RosBREEDSNP_SNP_CT_36931755_Lg11_RosCOS1511_MAF40_170567_exon1
1649	c475880303	11	69.836	11	35942030	<hkxhk>	31:71:38	0	0.73	2	-	[hh:hk:kk]	RosBREEDSNP_SNP_GA_35942030_Lg11_RosCOS372_MAF20_MDP0000239728_exon2
1650	c475880305	11	69.836	11	35958135	<hkxhk>	38:68:31	3	0.72	2	-	[hh:hk:kk]	RosBREEDSNP_SNP_AG_35958135_Lg11_RosCOS372_MAF20_725038_exon1
1651	c475880306	11	69.836	11	35967392	<hkxhk>	31:69:38	2	0.71	2	-	[hh:hk:kk]	RosBREEDSNP_SNP_GA_35967392_Lg11_RosCOS372_MAF30_MDP0000675184_exon1
1652	c475883604	11	69.836	11	35866641	<hkxhk>	31:71:38	0	0.73	2	-	[hh:hk:kk]	RosBREEDSNP_SNP_CT_35866641_Lg11_00795_MAF40_1675122_exon1
1653	a475880318	11	70.245	11	36957709	<lmxll>	73:67	0	0.26	1	-	[ll:lm]	RosBREEDSNP_SNP_TC_36957709_Lg11_RosCOS1511_MAF50_1637107_exon2
1654	SAmsDR993043	11	70.924	SSR	SSR	<efxeg>	38:34:36:32	0	0.57	3	-	[ee:ef:eg:fg]	SSR
1655	b475880304	11	71.515	11	35954489	<nnxnp>	73:67	0	0.26	1	-	[nn:np]	RosBREEDSNP_SNP_CA_35954489_Lg11_RosCOS372_MAF30_1656289_exon3
1656	b475880308	11	71.978	11	36008454	<nnxnp>	72:68	0	0.11	1	-	[nn:np]	RosBREEDSNP_SNP_AG_36008454_Lg11_RosCOS372_MAF40_1686532_exon1
1657	b475880309	11	71.978	11	36011885	<nnxnp>	72:68	0	0.11	1	-	[nn:np]	RosBREEDSNP_SNP_TG_36011885_Lg11_RosCOS372_MAF40_459727_exon2
1658	b475880311	11	73.297	11	36925074	<nnxnp>	72:68	0	0.11	1	-	[nn:np]	RosBREEDSNP_SNP_CT_36925074_Lg11_RosCOS1511_MAF20_1662694_exon1
1659	b475880312	11	73.297	11	36927967	<nnxnp>	72:68	0	0.11	1	-	[nn:np]	RosBREEDSNP_SNP_AG_36927967_Lg11_RosCOS1511_MAF20_1650710_exon1
1660	HGA8b.y	11	73.706	SSR	SSR	<hkxhk>	35:72:33	0	0.17	2	-	[hh:hk:kk]	SSR
1661	b475880314	11	73.96	11	36934343	<nnxnp>	71:69	0	0.03	1	-	[nn:np]	RosBREEDSNP_SNP_TC_36934343_Lg11_RosCOS1511_MAF30_1641301_exon1
1662	c475880315	11	73.96	11	36938301	<hkxhk>	32:71:37	0	0.39	2	-	[hh:hk:kk]	RosBREEDSNP_SNP_TG_36938301_Lg11_RosCOS1511_MAF10_475601_exon1
1663	c475880316	11	73.96	11	36946479	<hkxhk>	37:71:32	0	0.39	2	-	[hh:hk:kk]	RosBREEDSNP_SNP_GT_36946479_Lg11_RosCOS1511_MAF30_263380_exon1
1664	c475880317	11	73.96	11	36949843	<hkxhk>	32:71:37	0	0.39	2	-	[hh:hk:kk]	RosBREEDSNP_SNP_TC_36949843_Lg11_RosCOS1511_MAF40_848539_exon1
1665	c475876295	11	74.766	11	37675625	<hkxhk>	33:73:33	1	0.35	2	-	[hh:hk:kk]	RosBREEDSNP_SNP_CT_37675625_Lg11_MDP0000258603_MAF30_MDP0000258603_exon19
1666	c475876296	11	74.766	11	37675688	<hkxhk>	33:74:33	0	0.46	2	-	[hh:hk:kk]	RosBREEDSNP_SNP_AG_37675688_Lg11_MDP0000258603_MAF30_MDP0000258603_exon19
1667	c475877807	11	74.766	3	36766006	<hkxhk>	33:74:33	0	0.46	2	-	[hh:hk:kk]	RosBREEDSNP_SNP_GA_36766006_Lg3_RosCOS3591_MAF30_527937_exon2
1668	NZmsEB153947	11	74.821	SSR	SSR	<efxeg>	33:36:38:33	0	0.51	3	-	[ee:ef:eg:fg]	SSR
1669	CH04d08	11	76.149	SSR	SSR	<efxeg>	32:38:38:31	1	1.23	3	-	[ee:ef:eg:fg]	SSR
1670	a475880322	11	79.791	11	38702850	<lmxll>	69:71	0	0.03	1	-	[ll:lm]	RosBREEDSNP_SNP_TC_38702850_Lg11_01465_MAF40_469827_exon1
1671	a475880324	11	80.56	11	38732054	<lmxll>	70:70	0	0	1	-	[ll:lm]	RosBREEDSNP_SNP_GA_38732054_Lg11_01465_MAF30_1632780_exon2
1672	b475880319	11	80.672	11	38694306	<nnxnp>	71:69	0	0.03	1	-	[nn:np]	RosBREEDSNP_SNP_GA_38694306_Lg11_01465_MAF40_MDP0000164488_exon2
1673	b475880320	11	80.672	11	38697189	<nnxnp>	71:69	0	0.03	1	-	[nn:np]	RosBREEDSNP_SNP_AG_38697189_Lg11_01465_MAF20_1625303_exon2
1674	b475880325	11	80.672	11	38739955	<nnxnp>	71:69	0	0.03	1	-	[nn:np]	RosBREEDSNP_SNP_GT_38739955_Lg11_01465_MAF50_MDP0000125971_exon1
1675	b475880326	11	80.672	11	38742272	<nnxnp>	71:69	0	0.03	1	-	[nn:np]	RosBREEDSNP_SNP_GA_38742272_Lg11_01465_MAF50_1637810_exon2
1676	c475880328	11	80.777	11	39149329	<hkxhk>	30:81:29	0	3.47	2	-	[hh:hk:kk]	RosBREEDSNP_SNP_TC_39149329_Lg11_00646_MAF30_257012_exon2
1677	c475880334	11	80.777	11	39190659	<hkxhk>	29:81:30	0	3.47	2	-	[hh:hk:kk]	RosBREEDSNP_SNP_GA_39190659_Lg11_00646_MAF40_1634484_exon1
1678	CH04d07	11	80.799	SSR	SSR	<nnxnp>	71:66	3	0.18	1	-	[nn:np]	SSR
1679	b475876301	11	83.106	11	39786717	<nnxnp>	70:70	0	0	1	-	[nn:np]	RosBREEDSNP_SNP_AG_39786717_Lg11_MDP0000226809_MAF20_MDP0000226809_exon4
1680	b475876305	11	83.106	11	39914254	<nnxnp>	70:70	0	0	1	-	[nn:np]	RosBREEDSNP_SNP_GA_39914254_Lg11_237065_MAF50_237065_exon1
1681	b475876306	11	83.106	11	39914390	<nnxnp>	70:70	0	0	1	-	[nn:np]	RosBREEDSNP_SNP_GA_39914390_Lg11_237065_MAF50_237065_exon1
1682	b475880340	11	83.106	11	39998759	<nnxnp>	70:70	0	0	1	-	[nn:np]	RosBREEDSNP_SNP_CT_39998759_Lg11_00182_MAF40_MDP0000440570_exon2
1683	b475880341	11	83.106	11	40016890	<nnxnp>	70:70	0	0	1	-	[nn:np]	RosBREEDSNP_SNP_CT_40016890_Lg11_00182_MAF50_MDP0000370712_exon1
1684	b475880343	11	83.106	11	40045235	<nnxnp>	70:70	0	0	1	-	[nn:np]	RosBREEDSNP_SNP_AG_40045235_Lg11_00182_MAF50_512766_exon1
1685	c475882373	11	83.133	11	40016712	<hkxhk>	31:77:32	0	1.41	2	-	[hh:hk:kk]	GDsnp00182
1686	SAmsEB147667	11	83.643	SSR	SSR	<lmxll>	68:72	0	0.11	1	-	[ll:lm]	SSR
1687	a475880342	11	84.42	11	40025534	<lmxll>	67:71	2	0.12	1	-	[ll:lm]	RosBREEDSNP_SNP_AG_40025534_Lg11_00182_MAF10_55558_exon1
1688	a475880344	11	84.42	11	40056015	<lmxll>	69:71	0	0.03	1	-	[ll:lm]	RosBREEDSNP_SNP_GA_40056015_Lg11_00182_MAF20_MDP0000151539_exon1
1692	a475880346	12	0	12	31831	<lmxll>	80:60	0	2.86	1	-	[ll:lm]	RosBREEDSNP_SNP_TC_31831_Lg12_snpCN899883_MAF40_1628145_exon2
1693	a475880345	12	0	12	22208	<lmxll>	80:60	0	2.86	1	-	[ll:lm]	RosBREEDSNP_SNP_GA_22208_Lg12_snpCN899883_MAF40_1670470_exon1
1694	a475883610	12	0	12	1205264	<lmxll>	80:60	0	2.86	1	-	[ll:lm]	RosBREEDSNP_SNP_AG_1205264_Lg12_RosCOS3293_MAF30_488266_exon1
1695	a475880351	12	0	12	500084	<lmxll>	80:60	0	2.86	1	-	[ll:lm]	RosBREEDSNP_SNP_AG_500084_Lg12_00173_MAF40_1659794_exon4
1696	a475880358	12	0	12	1211722	<lmxll>	80:60	0	2.86	1	-	[ll:lm]	RosBREEDSNP_SNP_AG_1211722_Lg12_RosCOS3293_MAF20_1680883_exon1
1697	c475882374	12	0.475	12	495813	<hkxhk>	37:69:34	0	0.16	2	-	[hh:hk:kk]	GDsnp00173
1698	CH05d04	12	0.891	SSR	SSR	<efxeg>	38:28:42:32	0	3.31	3	-	[ee:ef:eg:fg]	SSR
1699	c475880356	12	0.947	12	1193551	<hkxhk>	38:69:33	0	0.39	2	-	[hh:hk:kk]	RosBREEDSNP_SNP_AC_1193551_Lg12_RosCOS3293_MAF50_756728_exon3
1700	c475880359	12	0.947	12	1215786	<hkxhk>	38:69:33	0	0.39	2	-	[hh:hk:kk]	RosBREEDSNP_SNP_TC_1215786_Lg12_RosCOS3293_MAF40_404415_exon1
1701	c475876308	12	1.264	12	1475357	<hkxhk>	38:70:32	0	0.51	2	-	[hh:hk:kk]	RosBREEDSNP_SNP_TC_1475357_Lg12_319216__319216_exon2
1702	c475880361	12	1.264	12	1240623	<hkxhk>	32:66:37	5	0.44	2	-	[hh:hk:kk]	RosBREEDSNP_SNP_GA_1240623_Lg12_RosCOS3293_MAF40_1686868_exon1
1703	c475880363	12	1.264	12	1799179	<hkxhk>	38:70:32	0	0.51	2	-	[hh:hk:kk]	RosBREEDSNP_SNP_GA_1799179_Lg12_00116_MAF20_898942_exon1
1704	c475880366	12	1.264	12	1816057	<hkxhk>	32:70:38	0	0.51	2	-	[hh:hk:kk]	RosBREEDSNP_SNP_CT_1816057_Lg12_00116_MAF50_1667430_exon1
1705	c475880367	12	1.264	12	1818084	<hkxhk>	32:70:38	0	0.51	2	-	[hh:hk:kk]	RosBREEDSNP_SNP_GT_1818084_Lg12_00116_MAF40_156614_exon1
1706	c475880370	12	1.264	12	1868445	<hkxhk>	32:70:38	0	0.51	2	-	[hh:hk:kk]	RosBREEDSNP_SNP_GA_1868445_Lg12_00116_MAF40_MDP0000190886_exon9
1707	c475882375	12	1.264	12	1831965	<hkxhk>	38:70:32	0	0.51	2	-	[hh:hk:kk]	GDsnp00116
1708	c475883916	12	1.264	12	1813514	<hkxhk>	38:70:32	0	0.51	2	-	[hh:hk:kk]	RosBREEDSNP_SNP_AG_1813514_Lg12_00116_MAF50_258110_exon1
1709	b475880354	12	1.355	12	1188294	<nnxnp>	65:75	0	0.71	1	-	[nn:np]	RosBREEDSNP_SNP_GA_1188294_Lg12_RosCOS3293_MAF20_1687495_exon1
1710	b475883608	12	1.355	12	1195935	<nnxnp>	65:75	0	0.71	1	-	[nn:np]	RosBREEDSNP_SNP_CA_1195935_Lg12_RosCOS3293_MAF30_1655383_exon1
1711	c475876693	12	3.679	1	10438643	<hkxhk>	42:66:32	0	1.89	2	-	[hh:hk:kk]	RosBREEDSNP_SNP_AG_10438643_Lg1_RosCOS3195_MAF50_MDP0000253600_exon1
1712	c475876312	12	3.848	12	2343296	<hkxhk>	32:67:41	0	1.41	2	-	[hh:hk:kk]	RosBREEDSNP_SNP_GA_2343296_Lg12_262602__262602_exon2
1713	c475880372	12	4.079	12	2956505	<hkxhk>	33:65:42	0	1.87	2	-	[hh:hk:kk]	RosBREEDSNP_SNP_CT_2956505_Lg12_RosCOS1934_MAF30_MDP0000283764_exon13
1714	c475880373	12	4.079	12	2958778	<hkxhk>	33:65:42	0	1.87	2	-	[hh:hk:kk]	RosBREEDSNP_SNP_CA_2958778_Lg12_RosCOS1934_MAF20_1627814_exon9
1715	c475883321	12	4.26	12	2978136	<hkxhk>	33:66:41	0	1.37	2	-	[hh:hk:kk]	RosBREEDSNP_SNP_GA_2978136_Lg12_01615_MAF40_714673_exon1
1716	c475880376	12	4.635	12	2980590	<hkxhk>	32:67:41	0	1.41	2	-	[hh:hk:kk]	RosBREEDSNP_SNP_CA_2980590_Lg12_01615_MAF50_1650253_exon1
1717	c475880379	12	4.635	12	3007964	<hkxhk>	32:67:41	0	1.41	2	-	[hh:hk:kk]	RosBREEDSNP_SNP_CA_3007964_Lg12_01615_MAF10_290569_exon1
1718	c475880381	12	4.974	12	3025133	<hkxhk>	40:68:32	0	1.03	2	-	[hh:hk:kk]	RosBREEDSNP_SNP_AC_3025133_Lg12_01615_MAF30_MDP0000260981_exon1
1719	c475882376	12	4.974	12	3027817	<hkxhk>	32:68:40	0	1.03	2	-	[hh:hk:kk]	GDsnp01615
1720	c475876314	12	5.702	12	3446082	<hkxhk>	33:68:39	0	0.63	2	-	[hh:hk:kk]	RosBREEDSNP_SNP_AC_3446082_Lg12_324348_MAF20_324348_exon1
1721	c475882377	12	5.702	12	3499401	<hkxhk>	33:68:39	0	0.63	2	-	[hh:hk:kk]	GDsnp01391
1722	c475883323	12	6.448	12	3506169	<hkxhk>	39:70:31	0	0.91	2	-	[hh:hk:kk]	RosBREEDSNP_SNP_GA_3506169_Lg12_01391_MAF50_491101_exon1
1723	c475880389	12	6.837	12	3725831	<hkxhk>	31:69:40	0	1.19	2	-	[hh:hk:kk]	RosBREEDSNP_SNP_AG_3725831_Lg12_00430_MAF40_488031_exon2
1724	c475880392	12	7.209	12	3742049	<hkxhk>	30:70:40	0	1.43	2	-	[hh:hk:kk]	RosBREEDSNP_SNP_CT_3742049_Lg12_00430_MAF20_1629927_exon1
1725	c475883325	12	7.209	12	3784455	<hkxhk>	40:70:30	0	1.43	2	-	[hh:hk:kk]	RosBREEDSNP_SNP_AG_3784455_Lg12_00430_MAF10_264279_exon1
1726	c475880396	12	8.021	12	4304933	<hkxhk>	31:69:39	1	0.93	2	-	[hh:hk:kk]	RosBREEDSNP_SNP_GA_4304933_Lg12_01690_MAF30_MDP0000294146_exon4
1727	c475882379	12	8.346	12	4313548	<hkxhk>	31:69:40	0	1.19	2	-	[hh:hk:kk]	GDsnp01690
1728	c475880403	12	8.562	12	4704776	<hkxhk>	31:68:41	0	1.54	2	-	[hh:hk:kk]	RosBREEDSNP_SNP_CT_4704776_Lg12_01907_MAF50_152803_exon2
1729	c475882380	12	8.562	12	4708081	<hkxhk>	41:68:31	0	1.54	2	-	[hh:hk:kk]	GDsnp01907
1730	b475876317	12	8.821	12	5173770	<nnxnp>	63:77	0	1.4	1	-	[nn:np]	RosBREEDSNP_SNP_GA_5173770_Lg12_MDP0000221924_MAF50_MDP0000221924_exon4
1731	c475876315	12	9.597	12	5173113	<hkxhk>	31:69:40	0	1.19	2	-	[hh:hk:kk]	RosBREEDSNP_SNP_CT_5173113_Lg12_MDP0000221924_MAF20_MDP0000221924_exon2
1732	c475876318	12	9.597	12	5173778	<hkxhk>	40:69:31	0	1.19	2	-	[hh:hk:kk]	RosBREEDSNP_SNP_AG_5173778_Lg12_MDP0000221924__MDP0000221924_exon4
1733	a475880793	12	10.975	13	9213385	<lmxll>	84:56	0	5.6	1	*	[ll:lm]	RosBREEDSNP_SNP_AG_9213385_Lg13_01742_MAF20_MDP0000211716_exon2
1734	b475880406	12	11.685	12	5390062	<nnxnp>	61:79	0	2.31	1	-	[nn:np]	RosBREEDSNP_SNP_GT_5390062_Lg12_02212_MAF30_1671526_exon1
1735	CH04g04	12	12.362	SSR	SSR	<efxeg>	35:23:50:32	0	10.8	3	*	[ee:ef:eg:fg]	SSR
1736	CH05g07.y	12	13.369	SSR	SSR	<lmxll>	87:53	0	8.26	1	***	[ll:lm]	SSR
1737	CH05d11	12	15.152	SSR	SSR	<efxeg>	38:20:49:33	0	12.4	3	**	[ee:ef:eg:fg]	SSR
1738	b475880418	12	16.276	12	7765191	<nnxnp>	58:82	0	4.11	1	*	[nn:np]	RosBREEDSNP_SNP_TG_7765191_Lg12_01703_MAF50_MDP0000161306_exon1
1739	b475880423	12	16.276	12	8802561	<nnxnp>	58:82	0	4.11	1	*	[nn:np]	RosBREEDSNP_SNP_AG_8802561_Lg12_02857_MAF20_1673259_exon1
1740	b475880424	12	16.276	12	8805420	<nnxnp>	58:82	0	4.11	1	*	[nn:np]	RosBREEDSNP_SNP_TC_8805420_Lg12_02857_MAF30_MDP0000305826_exon16
1741	c475880425	12	16.666	12	8810680	<hkxhk>	32:70:38	0	0.51	2	-	[hh:hk:kk]	RosBREEDSNP_SNP_AG_8810680_Lg12_02857_MAF40_MDP0000064909_exon1
1742	c475881345	12	17.071	15	6940585	<hkxhk>	33:69:38	0	0.39	2	-	[hh:hk:kk]	RosBREEDSNP_SNP_AC_6940585_Lg15_snpDT001928_MAF20_35472_exon1
1743	c475882384	12	17.071	12	8845002	<hkxhk>	33:69:38	0	0.39	2	-	[hh:hk:kk]	GDsnp02857
1744	b475878067	12	17.71	4	22167988	<nnxnp>	57:83	0	4.83	1	*	[nn:np]	RosBREEDSNP_SNP_TC_22167988_Lg4_01026_MAF30_MDP0000290772_exon4
1745	CH05g02	12	20.103	SSR	SSR	<efxeg>	15:40:36:49	0	17.77	3	***	[ee:ef:eg:fg]	SSR
1746	CH01g12	12	23.658	SSR	SSR	<efxeg>	11:42:36:51	0	25.2	3	***	[ee:ef:eg:fg]	SSR
1747	GD6.y	12	26.421	SSR	SSR	<efxeg>	10:40:37:50	3	25.6	3	***	[ee:ef:eg:fg]	SSR
1748	GD144	12	28.286	SSR	SSR	<efxeg>	12:43:37:48	0	21.89	3	***	[ee:ef:eg:fg]	SSR
1749	CH04d02	12	30.513	SSR	SSR	<efxeg>	9:42:41:48	0	26.57	3	***	[ee:ef:eg:fg]	SSR
1750	CH01f02	12	31.583	SSR	SSR	<efxeg>	9:44:42:45	0	25.89	3	***	[ee:ef:eg:fg]	SSR
1751	SAmsCO417416	12	33.244	SSR	SSR	<efxeg>	10:44:43:43	0	23.83	3	***	[ee:ef:eg:fg]	SSR
1752	NZmsDR999337.x	12	35.052	SSR	SSR	<lmxll>	52:88	0	9.26	1	***	[ll:lm]	SSR
1753	b475880535	12	35.564	12	29040874	<nnxnp>	57:83	0	4.83	1	*	[nn:np]	RosBREEDSNP_SNP_AG_29040874_Lg12_00334_MAF20_1639988_exon1
1754	b475880536	12	35.564	12	29053998	<nnxnp>	57:83	0	4.83	1	*	[nn:np]	RosBREEDSNP_SNP_TC_29053998_Lg12_00334_MAF20_MDP0000199776_exon3
1756	b475880573	12	41.662	12	31180930	<nnxnp>	62:78	0	1.83	1	-	[nn:np]	RosBREEDSNP_SNP_TC_31180930_Lg12_01759_MAF20_MDP0000864181_exon1
1757	b475880574	12	41.662	12	31223042	<nnxnp>	62:78	0	1.83	1	-	[nn:np]	RosBREEDSNP_SNP_CT_31223042_Lg12_01759_MAF30_1659775_exon1
1758	b475882396	12	41.662	12	21355802	<nnxnp>	62:78	0	1.83	1	-	[nn:np]	GDsnp01426
1759	b475882406	12	41.662	12	31179141	<nnxnp>	62:78	0	1.83	1	-	[nn:np]	GDsnp01759
1760	b475880575	12	42.234	12	31584911	<nnxnp>	63:77	0	1.4	1	-	[nn:np]	RosBREEDSNP_SNP_TC_31584911_Lg12_00641_MAF10_548192_exon1
1761	NZmsCN899300.y	12	45.82	SSR	SSR	<nnxnp>	61:79	0	2.31	1	-	[nn:np]	SSR
1762	b475880593	12	47.39	12	32489536	<nnxnp>	61:79	0	2.31	1	-	[nn:np]	RosBREEDSNP_SNP_TC_32489536_Lg12_00362_MAF40_151627_exon1
1763	b475880594	12	47.39	12	32494035	<nnxnp>	61:79	0	2.31	1	-	[nn:np]	RosBREEDSNP_SNP_TG_32494035_Lg12_00362_MAF50_MDP0000200340_exon2
1764	c475876357	12	49.007	12	33182882	<hkxhk>	23:70:47	0	8.23	2	*	[hh:hk:kk]	RosBREEDSNP_SNP_TG_33182882_Lg12_MDP0000263881_MAF40_MDP0000263881_exon2
1765	c475876359	12	49.007	12	33183417	<hkxhk>	47:70:23	0	8.23	2	*	[hh:hk:kk]	RosBREEDSNP_SNP_GA_33183417_Lg12_MDP0000263881_MAF30_MDP0000263881_exon1
1766	c475876360	12	49.007	12	33183873	<hkxhk>	23:70:47	0	8.23	2	*	[hh:hk:kk]	RosBREEDSNP_SNP_TC_33183873_Lg12_MDP0000263881_MAF30_MDP0000263881_exon1
1767	c475880602	12	49.007	12	33383602	<hkxhk>	23:70:47	0	8.23	2	*	[hh:hk:kk]	RosBREEDSNP_SNP_AG_33383602_Lg12_02848_MAF30_MDP0000230470_exon1
1768	c475880603	12	49.007	12	33385879	<hkxhk>	23:70:47	0	8.23	2	*	[hh:hk:kk]	RosBREEDSNP_SNP_TC_33385879_Lg12_02848_MAF50_MDP0000230470_exon3
1769	c475880604	12	49.007	12	33388245	<hkxhk>	47:70:23	0	8.23	2	*	[hh:hk:kk]	RosBREEDSNP_SNP_GA_33388245_Lg12_02848_MAF20_63823_exon1
1770	c475880605	12	49.007	12	33390300	<hkxhk>	47:69:23	1	8.29	2	*	[hh:hk:kk]	RosBREEDSNP_SNP_CT_33390300_Lg12_02848_MAF20_160883_exon1
1771	c475880608	12	49.722	12	33690424	<hkxhk>	49:68:23	0	9.77	2	**	[hh:hk:kk]	RosBREEDSNP_SNP_AG_33690424_Lg12_02008_MAF10_1649166_exon5
1772	b475876361	12	49.957	12	33563721	<nnxnp>	59:81	0	3.46	1	-	[nn:np]	RosBREEDSNP_SNP_CT_33563721_Lg12_MDP0000140143_MAF20_MDP0000140143_exon2
1773	a475880264	12	51.688	11	30616066	<lmxll>	58:80	2	3.51	1	-	[ll:lm]	RosBREEDSNP_SNP_CT_30616066_Lg11_02838_MAF10_MDP0000296601_exon1
1774	CH01b12.z	12	53.503	SSR	SSR	<nnxnp>	62:76	2	1.42	1	-	[nn:np]	SSR
1775	c475882399	12	53.62	12	25030417	<hkxhk>	43:71:26	0	4.16	2	-	[hh:hk:kk]	GDsnp02228
1776	a475880612	12	53.666	12	34800048	<lmxll>	59:81	0	3.46	1	-	[ll:lm]	RosBREEDSNP_SNP_CT_34800048_Lg12_01874_MAF20_MDP0000247784_exon1
1777	a475880615	12	53.666	12	34809522	<lmxll>	59:81	0	3.46	1	-	[ll:lm]	RosBREEDSNP_SNP_AC_34809522_Lg12_01874_MAF30_355036_exon2
1778	a475880616	12	53.666	12	34815269	<lmxll>	59:81	0	3.46	1	-	[ll:lm]	RosBREEDSNP_SNP_GA_34815269_Lg12_01874_MAF20_1637225_exon2
1779	a475883041	12	53.666	12	34822031	<lmxll>	59:81	0	3.46	1	-	[ll:lm]	RosBREEDSNP_SNP_TC_34822031_Lg12_01874_MAF40_MDP0000234336_exon1
1780	a475880628	12	54.308	12	35103565	<lmxll>	58:82	0	4.11	1	*	[ll:lm]	RosBREEDSNP_SNP_GT_35103565_Lg12_01665_MAF30_1636547_exon1
1781	a475880154	12	54.308	11	12185695	<lmxll>	58:82	0	4.11	1	*	[ll:lm]	RosBREEDSNP_SNP_GA_12185695_Lg11_00240_MAF10_MDP0000713484_exon3
1782	a475880632	12	54.308	12	35138430	<lmxll>	58:82	0	4.11	1	*	[ll:lm]	RosBREEDSNP_SNP_TC_35138430_Lg12_01665_MAF30_MDP0000757833_exon4
1783	a475880631	12	54.308	12	35134191	<lmxll>	58:82	0	4.11	1	*	[ll:lm]	RosBREEDSNP_SNP_CT_35134191_Lg12_01665_MAF10_1638909_exon3
1784	a475880619	12	54.308	12	34921188	<lmxll>	58:82	0	4.11	1	*	[ll:lm]	RosBREEDSNP_SNP_CT_34921188_Lg12_01647_MAF20_827644_exon1
1785	c475880626	12	55.13	12	34960014	<hkxhk>	41:72:27	0	2.91	2	-	[hh:hk:kk]	RosBREEDSNP_SNP_GT_34960014_Lg12_01647_MAF50_1687749_exon2
1786	GD127	12	55.278	SSR	SSR	<efxeg>	28:41:30:41	0	4.17	3	-	[ee:ef:eg:fg]	SSR
1787	Hi07f01	12	55.66	SSR	SSR	<efxeg>	27:37:32:43	1	4.05	3	-	[ee:ef:eg:fg]	SSR
1788	c475880635	12	56.091	12	35179829	<hkxhk>	40:71:27	2	2.57	2	-	[hh:hk:kk]	RosBREEDSNP_SNP_CT_35179829_Lg12_01665_MAF50_1666182_exon1
1789	a475880646	12	56.11	12	35612232	<lmxll>	56:84	0	5.6	1	*	[ll:lm]	RosBREEDSNP_SNP_AG_35612232_Lg12_01855_MAF30_1629962_exon5
1790	b475880624	12	57.154	12	34953707	<nnxnp>	67:73	0	0.26	1	-	[nn:np]	RosBREEDSNP_SNP_TC_34953707_Lg12_01647_MAF40_MDP0000308660_exon1
1791	a475880658	12	57.387	12	35724634	<lmxll>	58:82	0	4.11	1	*	[ll:lm]	RosBREEDSNP_SNP_TG_35724634_Lg12_00338_MAF40_1672836_exon2
1792	c475876367	12	58.231	12	35835559	<hkxhk>	29:70:41	0	2.06	2	-	[hh:hk:kk]	RosBREEDSNP_SNP_TC_35835559_Lg12_MDP0000375826__MDP0000375826_exon1
1793	c475876368	12	58.231	12	35835604	<hkxhk>	29:70:41	0	2.06	2	-	[hh:hk:kk]	RosBREEDSNP_SNP_TC_35835604_Lg12_MDP0000375826__MDP0000375826_exon1
1794	c475876369	12	58.231	12	35835624	<hkxhk>	29:70:41	0	2.06	2	-	[hh:hk:kk]	RosBREEDSNP_SNP_AG_35835624_Lg12_MDP0000375826_MAF50_MDP0000375826_exon1
1795	c475876370	12	58.231	12	35835646	<hkxhk>	41:70:29	0	2.06	2	-	[hh:hk:kk]	RosBREEDSNP_SNP_CT_35835646_Lg12_MDP0000375826__MDP0000375826_exon1
1796	c475880652	12	58.231	12	35649702	<hkxhk>	29:70:41	0	2.06	2	-	[hh:hk:kk]	RosBREEDSNP_SNP_GA_35649702_Lg12_01855_MAF40_530326_exon1
1797	b475882416	12	58.998	12	35425746	<nnxnp>	70:70	0	0	1	-	[nn:np]	GDsnp01793
1798	b475880639	12	58.998	12	35393262	<nnxnp>	70:70	0	0	1	-	[nn:np]	RosBREEDSNP_SNP_AC_35393262_Lg12_01793_MAF40_MDP0000288367_exon4
1799	b475880657	12	58.998	12	35721635	<nnxnp>	70:70	0	0	1	-	[nn:np]	RosBREEDSNP_SNP_GT_35721635_Lg12_00338_MAF30_987792_exon1
1800	a475884094	12	59.003	12	36130288	<lmxll>	60:80	0	2.86	1	-	[ll:lm]	MdFT1
1804	a475880666	13	0	13	317637	<lmxll>	71:69	0	0.03	1	-	[ll:lm]	RosBREEDSNP_SNP_TC_317637_Lg13_00368_MAF10_MDP0000561477_exon2
1805	a475880667	13	0	13	329179	<lmxll>	71:69	0	0.03	1	-	[ll:lm]	RosBREEDSNP_SNP_TC_329179_Lg13_00368_MAF50_1635065_exon16
1806	a475880668	13	0	13	331767	<lmxll>	71:69	0	0.03	1	-	[ll:lm]	RosBREEDSNP_SNP_GA_331767_Lg13_00368_MAF30_1635065_exon5
1807	a475880675	13	0	13	371869	<lmxll>	71:69	0	0.03	1	-	[ll:lm]	RosBREEDSNP_SNP_AG_371869_Lg13_00368_MAF40_577826_exon3
1808	a475880676	13	0	13	570740	<lmxll>	71:69	0	0.03	1	-	[ll:lm]	RosBREEDSNP_SNP_CT_570740_Lg13_01917_MAF50_1670670_exon1
1809	a475880680	13	0	13	602461	<lmxll>	71:69	0	0.03	1	-	[ll:lm]	RosBREEDSNP_SNP_CT_602461_Lg13_01579_MAF40_1652644_exon1
1810	a475882421	13	0	13	611888	<lmxll>	71:69	0	0.03	1	-	[ll:lm]	GDsnp01917
1811	a475880685	13	0.661	13	852820	<lmxll>	70:70	0	0	1	-	[ll:lm]	RosBREEDSNP_SNP_CT_852820_Lg13_02018_MAF30_542610_exon1
1812	a475880686	13	0.661	13	861948	<lmxll>	70:70	0	0	1	-	[ll:lm]	RosBREEDSNP_SNP_GA_861948_Lg13_02018_MAF30_1648819_exon1
1813	a475880688	13	0.661	13	875526	<lmxll>	70:70	0	0	1	-	[ll:lm]	RosBREEDSNP_SNP_GT_875526_Lg13_02018_MAF50_903475_exon1
1814	a475880689	13	0.661	13	895608	<lmxll>	70:70	0	0	1	-	[ll:lm]	RosBREEDSNP_SNP_TC_895608_Lg13_02018_MAF40_MDP0000302626_exon1
1815	a475883167	13	0.661	13	880764	<lmxll>	70:70	0	0	1	-	[ll:lm]	RosBREEDSNP_SNP_TG_880764_Lg13_02018_MAF10_489361_exon1
1816	a475880693	13	1.541	13	1112866	<lmxll>	71:69	0	0.03	1	-	[ll:lm]	RosBREEDSNP_SNP_TC_1112866_Lg13_00279_MAF50_1688389_exon1
1817	a475882424	13	1.541	13	1145957	<lmxll>	71:69	0	0.03	1	-	[ll:lm]	GDsnp00279
1818	a475882985	13	1.541	13	1148530	<lmxll>	71:69	0	0.03	1	-	[ll:lm]	RosBREEDSNP_SNP_CT_1148530_Lg13_00279_MAF10_MDP0000623950_exon3
1819	a475880700	13	6.477	13	2180685	<lmxll>	66:74	0	0.46	1	-	[ll:lm]	RosBREEDSNP_SNP_AG_2180685_Lg13_00098_MAF20_1650031_exon1
1820	b475880664	13	8.006	13	34055	<nnxnp>	74:66	0	0.46	1	-	[nn:np]	RosBREEDSNP_SNP_TC_34055_Lg13_snpEB124348_MAF20_901801_exon1
1821	c475880703	13	8.277	13	2194655	<hkxhk>	32:77:31	0	1.41	2	-	[hh:hk:kk]	RosBREEDSNP_SNP_GT_2194655_Lg13_00098_MAF30_MDP0000188704_exon3
1822	c475880704	13	8.667	13	2217552	<hkxhk>	32:78:30	0	1.89	2	-	[hh:hk:kk]	RosBREEDSNP_SNP_GA_2217552_Lg13_00098_MAF10_225571_exon1
1823	c475882425	13	9.088	13	2208243	<hkxhk>	30:79:31	0	2.33	2	-	[hh:hk:kk]	GDsnp00098
1824	a475880705	13	10.871	13	2811025	<lmxll>	67:73	0	0.26	1	-	[ll:lm]	RosBREEDSNP_SNP_TC_2811025_Lg13_00195_MAF40_657508_exon1
1825	a475880707	13	10.871	13	2823627	<lmxll>	67:73	0	0.26	1	-	[ll:lm]	RosBREEDSNP_SNP_AG_2823627_Lg13_00195_MAF20_868575_exon1
1826	c475880706	13	12.254	13	2813296	<hkxhk>	30:81:29	0	3.47	2	-	[hh:hk:kk]	RosBREEDSNP_SNP_CT_2813296_Lg13_00195_MAF50_133527_exon1
1827	c475882426	13	12.254	13	2855397	<hkxhk>	29:81:30	0	3.47	2	-	[hh:hk:kk]	GDsnp00195
1828	c475883042	13	12.254	13	2826288	<hkxhk>	29:81:30	0	3.47	2	-	[hh:hk:kk]	RosBREEDSNP_SNP_CT_2826288_Lg13_00195_MAF20_1623053_exon1
1829	c475883625	13	12.672	13	2852846	<hkxhk>	31:80:29	0	2.91	2	-	[hh:hk:kk]	RosBREEDSNP_SNP_AC_2852846_Lg13_00195_MAF30_407880_exon1
1830	c475882432	13	14.443	13	9216732	<hkxhk>	31:77:32	0	1.41	2	-	[hh:hk:kk]	GDsnp01742
1831	c475880791	13	14.669	13	9183120	<hkxhk>	33:76:31	0	1.09	2	-	[hh:hk:kk]	RosBREEDSNP_SNP_AG_9183120_Lg13_01742_MAF30_1674693_exon1
1832	Hi04g05	13	15.523	SSR	SSR	<efxeg>	32:39:37:32	0	1.09	3	-	[ee:ef:eg:fg]	SSR
1833	a475882427	13	16.196	13	3787503	<lmxll>	71:69	0	0.03	1	-	[ll:lm]	GDsnp00980
1834	a475883171	13	16.196	13	3776960	<lmxll>	71:69	0	0.03	1	-	[ll:lm]	RosBREEDSNP_SNP_AG_3776960_Lg13_00980_MAF20_55580_exon1
1835	c475880712	13	16.53	13	3770859	<hkxhk>	30:77:33	0	1.53	2	-	[hh:hk:kk]	RosBREEDSNP_SNP_CT_3770859_Lg13_00980_MAF30_22837_exon1
1836	c475880720	13	16.53	13	3856174	<hkxhk>	30:77:33	0	1.53	2	-	[hh:hk:kk]	RosBREEDSNP_SNP_TC_3856174_Lg13_00565_MAF30_1667608_exon5
1837	c475882428	13	16.53	13	3869073	<hkxhk>	33:77:30	0	1.53	2	-	[hh:hk:kk]	GDsnp00565
1838	b475880718	13	16.691	13	3850600	<nnxnp>	72:68	0	0.11	1	-	[nn:np]	RosBREEDSNP_SNP_TG_3850600_Lg13_00565_MAF30_1674510_exon2
1839	NZmsEB111793	13	16.93	SSR	SSR	<hkxhk>	31:76:33	0	1.09	2	-	[hh:hk:kk]	SSR
1840	a475881529	13	18.52	15	27033824	<lmxll>	70:70	0	0	1	-	[ll:lm]	RosBREEDSNP_SNP_CT_27033824_Lg15_02084_MAF40_MDP0000198805_exon5
1841	b475880722	13	18.585	13	4574491	<nnxnp>	74:66	0	0.46	1	-	[nn:np]	RosBREEDSNP_SNP_CT_4574491_Lg13_RosCOS841_MAF20_1660629_exon1
1842	c475876381	13	19.03	13	4721259	<hkxhk>	29:78:33	0	2.06	2	-	[hh:hk:kk]	RosBREEDSNP_SNP_AG_4721259_Lg13_106533_MAF40_106533_exon1
1843	c475880721	13	19.03	13	4566253	<hkxhk>	29:78:33	0	2.06	2	-	[hh:hk:kk]	RosBREEDSNP_SNP_TG_4566253_Lg13_RosCOS841_MAF10_1668737_exon1
1844	c475880724	13	19.03	13	4580429	<hkxhk>	29:78:33	0	2.06	2	-	[hh:hk:kk]	RosBREEDSNP_SNP_TG_4580429_Lg13_RosCOS841_MAF30_951071_exon1
1845	c475880730	13	19.03	13	4632195	<hkxhk>	29:78:33	0	2.06	2	-	[hh:hk:kk]	RosBREEDSNP_SNP_TC_4632195_Lg13_RosCOS841_MAF40_1661136_exon1
1846	CH02g01	13	19.918	SSR	SSR	<efxeg>	32:44:37:24	3	6.21	3	-	[ee:ef:eg:fg]	SSR
1847	a475880737	13	19.922	13	4952306	<lmxll>	70:70	0	0	1	-	[ll:lm]	RosBREEDSNP_SNP_TC_4952306_Lg13_02336_MAF40_1656834_exon1
1848	a475880738	13	19.922	13	4985814	<lmxll>	70:70	0	0	1	-	[ll:lm]	RosBREEDSNP_SNP_TC_4985814_Lg13_02336_MAF50_MDP0000281784_exon1
1849	c475882429	13	20.427	13	4973411	<hkxhk>	26:82:32	0	4.63	2	-	[hh:hk:kk]	GDsnp02336
1850	b475880739	13	20.963	13	4993103	<nnxnp>	76:64	0	1.03	1	-	[nn:np]	RosBREEDSNP_SNP_TC_4993103_Lg13_02336_MAF50_1659833_exon6
1851	a475880741	13	22.848	13	5624353	<lmxll>	74:65	1	0.58	1	-	[ll:lm]	RosBREEDSNP_SNP_GT_5624353_Lg13_RosCOS1918_MAF40_478996_exon3
1852	a475880746	13	22.848	13	5662695	<lmxll>	74:66	0	0.46	1	-	[ll:lm]	RosBREEDSNP_SNP_AC_5662695_Lg13_RosCOS1918_MAF50_MDP0000150079_exon1
1853	a475883836	13	22.848	13	5621134	<lmxll>	74:66	0	0.46	1	-	[ll:lm]	RosBREEDSNP_SNP_GT_5621134_Lg13_RosCOS1918_MAF30_503424_exon2
1854	b475880740	13	23.108	13	5611802	<nnxnp>	75:65	0	0.71	1	-	[nn:np]	RosBREEDSNP_SNP_AG_5611802_Lg13_RosCOS1918_MAF40_668899_exon1
1855	Hi07b02.y	13	24.103	SSR	SSR	<nnxnp>	74:63	3	0.88	1	-	[nn:np]	SSR
1856	a475880750	13	24.382	13	6005626	<lmxll>	74:66	0	0.46	1	-	[ll:lm]	RosBREEDSNP_SNP_AG_6005626_Lg13_RosCOS2511_MAF40_MDP0000859856_exon1
1857	a475880751	13	24.382	13	6009220	<lmxll>	74:66	0	0.46	1	-	[ll:lm]	RosBREEDSNP_SNP_CT_6009220_Lg13_RosCOS2511_MAF20_1678475_exon1
1858	a475880754	13	24.382	13	6017316	<lmxll>	74:66	0	0.46	1	-	[ll:lm]	RosBREEDSNP_SNP_GA_6017316_Lg13_RosCOS2511_MAF50_MDP0000834158_exon9
1859	a475876382	13	25.181	13	6306413	<lmxll>	75:65	0	0.71	1	-	[ll:lm]	RosBREEDSNP_SNP_AC_6306413_Lg13_226059_MAF40_226059_exon2
1860	a475876387	13	25.879	13	6451182	<lmxll>	74:66	0	0.46	1	-	[ll:lm]	RosBREEDSNP_SNP_AG_6451182_Lg13_65890_MAF30_65890_exon1
1861	a475876388	13	25.879	13	6451261	<lmxll>	74:66	0	0.46	1	-	[ll:lm]	RosBREEDSNP_SNP_AC_6451261_Lg13_65890_MAF20_65890_exon1
1862	c475876383	13	26.354	13	6306433	<hkxhk>	35:79:26	0	3.47	2	-	[hh:hk:kk]	RosBREEDSNP_SNP_AC_6306433_Lg13_226059_MAF30_226059_exon2
1863	c475876384	13	26.354	13	6361679	<hkxhk>	35:79:26	0	3.47	2	-	[hh:hk:kk]	RosBREEDSNP_SNP_TC_6361679_Lg13_155673_MAF30_155673_exon2
1864	c475876385	13	26.354	13	6361691	<hkxhk>	35:79:26	0	3.47	2	-	[hh:hk:kk]	RosBREEDSNP_SNP_AG_6361691_Lg13_155673_MAF30_155673_exon2
1865	a475876390	13	28.041	13	6926009	<lmxll>	73:67	0	0.26	1	-	[ll:lm]	RosBREEDSNP_SNP_AG_6926009_Lg13_166939_MAF30_166939_exon1
1866	a475880758	13	28.041	13	7138956	<lmxll>	73:67	0	0.26	1	-	[ll:lm]	RosBREEDSNP_SNP_GA_7138956_Lg13_00128_MAF50_MDP0000193959_exon4
1867	a475880762	13	28.041	13	7167724	<lmxll>	73:67	0	0.26	1	-	[ll:lm]	RosBREEDSNP_SNP_TC_7167724_Lg13_00128_MAF40_422265_exon1
1868	a475880767	13	28.041	13	7227021	<lmxll>	73:67	0	0.26	1	-	[ll:lm]	RosBREEDSNP_SNP_AG_7227021_Lg13_00128_MAF10_1629641_exon1
1869	b475880760	13	28.315	13	7144285	<nnxnp>	75:65	0	0.71	1	-	[nn:np]	RosBREEDSNP_SNP_AC_7144285_Lg13_00128_MAF30_MDP0000846055_exon4
1870	c475880759	13	29.322	13	7141897	<hkxhk>	38:72:30	0	1.03	2	-	[hh:hk:kk]	RosBREEDSNP_SNP_TC_7141897_Lg13_00128_MAF50_MDP0000846055_exon1
1871	a475880769	13	29.556	13	7504565	<lmxll>	73:67	0	0.26	1	-	[ll:lm]	RosBREEDSNP_SNP_AG_7504565_Lg13_AT4_MAF10_870297_exon1
1872	a475880770	13	29.556	13	7516440	<lmxll>	73:67	0	0.26	1	-	[ll:lm]	RosBREEDSNP_SNP_AG_7516440_Lg13_AT4_MAF30_1656251_exon1
1873	a475880775	13	29.556	13	7588047	<lmxll>	73:67	0	0.26	1	-	[ll:lm]	RosBREEDSNP_SNP_GA_7588047_Lg13_02124_MAF20_1670374_exon2
1874	a475880776	13	29.556	13	7590053	<lmxll>	73:67	0	0.26	1	-	[ll:lm]	RosBREEDSNP_SNP_AG_7590053_Lg13_02124_MAF40_161701_exon1
1875	a475880777	13	29.556	13	7598269	<lmxll>	73:67	0	0.26	1	-	[ll:lm]	RosBREEDSNP_SNP_AC_7598269_Lg13_02124_MAF30_1659946_exon1
1876	a475880778	13	29.556	13	7603135	<lmxll>	73:67	0	0.26	1	-	[ll:lm]	RosBREEDSNP_SNP_GT_7603135_Lg13_02124_MAF30_1667671_exon1
1877	a475880780	13	29.556	13	7608807	<lmxll>	73:67	0	0.26	1	-	[ll:lm]	RosBREEDSNP_SNP_AG_7608807_Lg13_02124_MAF40_1660721_exon2
1878	a475880783	13	29.556	13	7646132	<lmxll>	73:67	0	0.26	1	-	[ll:lm]	RosBREEDSNP_SNP_AC_7646132_Lg13_02124_MAF50_396799_exon1
1879	b475880779	13	29.927	13	7606033	<nnxnp>	74:66	0	0.46	1	-	[nn:np]	RosBREEDSNP_SNP_CA_7606033_Lg13_02124_MAF20_1677651_exon1
1880	GD147	13	30.039	SSR	SSR	<efxeg>	38:36:35:31	0	0.74	3	-	[ee:ef:eg:fg]	SSR
1881	c475880782	13	30.876	13	7643041	<hkxhk>	31:71:38	0	0.73	2	-	[hh:hk:kk]	RosBREEDSNP_SNP_TC_7643041_Lg13_02124_MAF10_1678126_exon1
1882	b475880784	13	30.885	13	8619897	<nnxnp>	74:66	0	0.46	1	-	[nn:np]	RosBREEDSNP_SNP_CT_8619897_Lg13_RosCOS2067_MAF40_1650509_exon1
1883	b475880788	13	33.432	13	8641735	<nnxnp>	70:70	0	0	1	-	[nn:np]	RosBREEDSNP_SNP_GA_8641735_Lg13_RosCOS2067_MAF40_764854_exon1
1884	b475880789	13	33.432	13	8644507	<nnxnp>	70:70	0	0	1	-	[nn:np]	RosBREEDSNP_SNP_GA_8644507_Lg13_RosCOS2067_MAF50_680433_exon1
1885	b475880800	13	34.107	13	9937667	<nnxnp>	71:69	0	0.03	1	-	[nn:np]	RosBREEDSNP_SNP_CT_9937667_Lg13_01507_MAF20_333457_exon1
1886	b475880802	13	34.107	13	9958893	<nnxnp>	71:69	0	0.03	1	-	[nn:np]	RosBREEDSNP_SNP_AG_9958893_Lg13_01507_MAF50_MDP0000263189_exon1
1887	b475880803	13	34.107	13	9987182	<nnxnp>	71:69	0	0.03	1	-	[nn:np]	RosBREEDSNP_SNP_GA_9987182_Lg13_01507_MAF40_MDP0000253201_exon3
1888	b475880804	13	34.107	13	9993956	<nnxnp>	71:69	0	0.03	1	-	[nn:np]	RosBREEDSNP_SNP_TG_9993956_Lg13_01507_MAF50_509973_exon2
1889	b475880805	13	34.107	13	9999323	<nnxnp>	71:69	0	0.03	1	-	[nn:np]	RosBREEDSNP_SNP_TC_9999323_Lg13_01507_MAF40_951625_exon1
1890	b475880812	13	36.977	13	10684342	<nnxnp>	67:73	0	0.26	1	-	[nn:np]	RosBREEDSNP_SNP_AG_10684342_Lg13_00140_MAF50_1642956_exon1
1891	b475882434	13	36.977	13	10683506	<nnxnp>	67:73	0	0.26	1	-	[nn:np]	GDsnp00140
1892	b475880825	13	37.726	13	12111151	<nnxnp>	66:74	0	0.46	1	-	[nn:np]	RosBREEDSNP_SNP_TC_12111151_Lg13_RosCOS3331_MAF20_MDP0000312326_exon9
1893	b475880830	13	37.726	13	12137143	<nnxnp>	66:74	0	0.46	1	-	[nn:np]	RosBREEDSNP_SNP_AG_12137143_Lg13_RosCOS3331_MAF30_1659282_exon9
1894	b475880831	13	37.726	13	12139342	<nnxnp>	66:74	0	0.46	1	-	[nn:np]	RosBREEDSNP_SNP_CA_12139342_Lg13_RosCOS3331_MAF40_1637840_exon4
1895	b475883173	13	37.726	13	10714013	<nnxnp>	66:74	0	0.46	1	-	[nn:np]	RosBREEDSNP_SNP_CT_10714013_Lg13_00140_MAF40_188556_exon2
1896	NH009b	13	38.461	SSR	SSR	<nnxnp>	65:75	0	0.71	1	-	[nn:np]	SSR
1897	b475880834	13	39.908	13	13051936	<nnxnp>	63:77	0	1.4	1	-	[nn:np]	RosBREEDSNP_SNP_AG_13051936_Lg13_01704_MAF20_726138_exon1
1898	CH01c09	13	42.406	SSR	SSR	<efxeg>	32:28:39:41	0	3.14	3	-	[ee:ef:eg:fg]	SSR
1899	b475883734	13	42.924	13	15758529	<nnxnp>	61:79	0	2.31	1	-	[nn:np]	RosBREEDSNP_SNP_TG_15758529_Lg13_snpMalD1_MAF40_1639538_exon1
1900	c475880848	13	43.673	13	15693091	<hkxhk>	39:66:35	0	0.69	2	-	[hh:hk:kk]	RosBREEDSNP_SNP_AG_15693091_Lg13_snpMalD1_MAF40_MDP0000218060_exon1
1901	c475883864	13	43.673	13	15707000	<hkxhk>	35:66:39	0	0.69	2	-	[hh:hk:kk]	RosBREEDSNP_SNP_CT_15707000_Lg13_snpMalD1_MAF20_1647487_exon1
1902	a475882439	13	44.912	13	15730807	<lmxll>	75:65	0	0.71	1	-	[ll:lm]	snpMalD1
1903	b475882442	13	45.097	13	18336320	<nnxnp>	60:80	0	2.86	1	-	[nn:np]	GDsnp01844
1904	Hi03e04	13	46.536	SSR	SSR	<efxeg>	31:29:43:37	0	3.43	3	-	[ee:ef:eg:fg]	SSR
1905	a475880855	13	47.599	13	16725454	<lmxll>	76:64	0	1.03	1	-	[ll:lm]	RosBREEDSNP_SNP_AG_16725454_Lg13_00890_MAF40_147718_exon1
1906	a475880856	13	47.599	13	16737064	<lmxll>	76:64	0	1.03	1	-	[ll:lm]	RosBREEDSNP_SNP_GA_16737064_Lg13_00890_MAF40_MDP0000715848_exon1
1907	a475882440	13	47.599	13	16703847	<lmxll>	76:64	0	1.03	1	-	[ll:lm]	GDsnp00890
1908	c475882438	13	49.346	13	14591615	<hkxhk>	31:72:37	0	0.63	2	-	[hh:hk:kk]	GDsnp00902
1909	b475880883	13	50.135	13	19805064	<nnxnp>	60:80	0	2.86	1	-	[nn:np]	RosBREEDSNP_SNP_AC_19805064_Lg13_01334_MAF50_356181_exon1
1910	c475882443	13	50.515	13	19763407	<hkxhk>	31:73:36	0	0.61	2	-	[hh:hk:kk]	GDsnp01334
1911	c475880880	13	50.959	13	19786931	<hkxhk>	30:74:36	0	0.97	2	-	[hh:hk:kk]	RosBREEDSNP_SNP_CA_19786931_Lg13_01334_MAF40_MDP0000147060_exon3
1912	b475880896	13	52.287	13	20353369	<nnxnp>	60:80	0	2.86	1	-	[nn:np]	RosBREEDSNP_SNP_AC_20353369_Lg13_02063_MAF50_160796_exon1
1913	c475880891	13	52.818	13	20181857	<hkxhk>	37:74:29	0	1.37	2	-	[hh:hk:kk]	RosBREEDSNP_SNP_TC_20181857_Lg13_00532_MAF40_1676552_exon1
1914	c475880893	13	52.818	13	20187735	<hkxhk>	36:73:29	2	1.17	2	-	[hh:hk:kk]	RosBREEDSNP_SNP_AG_20187735_Lg13_00532_MAF40_MDP0000296536_exon3
1915	a475882444	13	53.263	13	20166227	<lmxll>	72:68	0	0.11	1	-	[ll:lm]	GDsnp00532
1916	c475880900	13	53.791	13	20377010	<hkxhk>	30:73:37	0	0.96	2	-	[hh:hk:kk]	RosBREEDSNP_SNP_CT_20377010_Lg13_02063_MAF40_708535_exon1
1917	CN444542.y	13	55.347	SSR	SSR	<lmxll>	73:67	0	0.26	1	-	[ll:lm]	SSR
1918	a475880904	13	55.347	13	21688178	<lmxll>	73:67	0	0.26	1	-	[ll:lm]	RosBREEDSNP_SNP_CT_21688178_Lg13_02069_MAF20_MDP0000685651_exon2
1919	a475883840	13	55.347	13	21677799	<lmxll>	73:67	0	0.26	1	-	[ll:lm]	RosBREEDSNP_SNP_TC_21677799_Lg13_02069_MAF30_1662162_exon2
1920	a475880919	13	58.28	13	23962473	<lmxll>	69:71	0	0.03	1	-	[ll:lm]	RosBREEDSNP_SNP_AG_23962473_Lg13_02333_MAF20_1658617_exon1
1921	a475880924	13	58.28	13	25489346	<lmxll>	69:71	0	0.03	1	-	[ll:lm]	RosBREEDSNP_SNP_CT_25489346_Lg13_00164_MAF10_MDP0000174159_exon3
1922	a475882446	13	58.28	13	24009389	<lmxll>	69:71	0	0.03	1	-	[ll:lm]	GDsnp02333
1923	SAmsCO068842	13	58.54	SSR	SSR	<efxeg>	32:28:37:43	0	3.6	3	-	[ee:ef:eg:fg]	SSR
1924	a475879220	13	59.008	8	32900177	<lmxll>	70:70	0	0	1	-	[ll:lm]	RosBREEDSNP_SNP_CT_32900177_Lg8_01182_MAF40_1620881_exon1
1925	a475884138	13	59.008	13	28350807	<lmxll>	70:70	0	0	1	-	[ll:lm]	MdGA3ox-like
1926	a475879728	13	59.696	10	14033009	<lmxll>	69:71	0	0.03	1	-	[ll:lm]	RosBREEDSNP_SNP_AG_14033009_Lg10_ERS1_MAF10_MDP0000232174_exon13
1927	a475882448	13	59.696	13	26299567	<lmxll>	69:71	0	0.03	1	-	[ll:lm]	GDsnp02452
1928	c475876426	13	60.176	13	27872911	<hkxhk>	41:66:33	0	1.37	2	-	[hh:hk:kk]	RosBREEDSNP_SNP_TC_27872911_Lg13_141172_MAF30_141172_exon2
1929	a475880932	13	61.256	13	31057207	<lmxll>	69:71	0	0.03	1	-	[ll:lm]	RosBREEDSNP_SNP_AC_31057207_Lg13_01316_MAF20_883561_exon1
1930	a475880933	13	61.256	13	31059344	<lmxll>	69:71	0	0.03	1	-	[ll:lm]	RosBREEDSNP_SNP_AG_31059344_Lg13_01316_MAF50_MDP0000841540_exon1
1931	a475880954	13	61.994	13	34941301	<lmxll>	68:72	0	0.11	1	-	[ll:lm]	RosBREEDSNP_SNP_CA_34941301_Lg13_01899_MAF40_MDP0000316945_exon5
1932	a475880955	13	61.994	13	34970499	<lmxll>	68:72	0	0.11	1	-	[ll:lm]	RosBREEDSNP_SNP_GA_34970499_Lg13_01899_MAF30_58118_exon1
1933	a475882450	13	61.994	13	30296231	<lmxll>	68:72	0	0.11	1	-	[ll:lm]	GDsnp02480
1934	a475882454	13	61.994	13	34972865	<lmxll>	68:72	0	0.11	1	-	[ll:lm]	GDsnp01899
1935	b475875777	13	62.024	1	32108044	<nnxnp>	64:76	0	1.03	1	-	[nn:np]	RosBREEDSNP_SNP_CT_32108044_Lg1_112417_MAF20_112417_exon1
1936	b475875780	13	62.024	1	32108157	<nnxnp>	64:76	0	1.03	1	-	[nn:np]	RosBREEDSNP_SNP_AC_32108157_Lg1_112417_MAF20_112417_exon1
1937	CH05c04	13	62.825	SSR	SSR	<lmxll>	69:71	0	0.03	1	-	[ll:lm]	SSR
1938	CH03h03	13	62.825	SSR	SSR	<lmxll>	69:71	0	0.03	1	-	[ll:lm]	SSR
1939	a475877251	13	62.825	2	18390503	<lmxll>	69:71	0	0.03	1	-	[ll:lm]	RosBREEDSNP_SNP_CT_18390503_Lg2_RosCOS906_MAF40_1630085_exon1
1940	a475882452	13	62.825	13	32867920	<lmxll>	69:71	0	0.03	1	-	[ll:lm]	GDsnp02890
1941	b475880930	13	63.969	13	31050547	<nnxnp>	64:76	0	1.03	1	-	[nn:np]	RosBREEDSNP_SNP_TC_31050547_Lg13_01316_MAF40_864567_exon1
1942	b475880935	13	63.969	13	31085738	<nnxnp>	64:76	0	1.03	1	-	[nn:np]	RosBREEDSNP_SNP_GA_31085738_Lg13_01316_MAF40_302615_exon1
1943	b475880936	13	63.969	13	31089065	<nnxnp>	64:76	0	1.03	1	-	[nn:np]	RosBREEDSNP_SNP_CT_31089065_Lg13_01316_MAF30_44308_exon1
1944	b475882451	13	63.969	13	31088018	<nnxnp>	64:76	0	1.03	1	-	[nn:np]	GDsnp01316
1945	CH05f04	13	65.763	SSR	SSR	<efxeg>	36:29:34:41	0	2.11	3	-	[ee:ef:eg:fg]	SSR
1946	Hi04a02	13	66.814	SSR	SSR	<efxeg>	36:30:35:39	0	1.2	3	-	[ee:ef:eg:fg]	SSR
1947	b475876439	13	68.895	13	38238865	<nnxnp>	65:75	0	0.71	1	-	[nn:np]	RosBREEDSNP_SNP_AG_38238865_Lg13_27726__27726_exon1
1948	b475883946	13	68.895	13	39662008	<nnxnp>	65:75	0	0.71	1	-	[nn:np]	RosBREED_SNP_AC_39662008_Lg13
1949	b475876193	13	69.3	9	30228264	<nnxnp>	66:74	0	0.46	1	-	[nn:np]	RosBREEDSNP_SNP_CT_30228264_Lg9_MDP0000137221_MAF30_MDP0000137221_exon1
1950	b475876621	13	69.659	17	7287244	<nnxnp>	67:73	0	0.26	1	-	[nn:np]	RosBREEDSNP_SNP_GA_7287244_Lg17_266160_MAF20_266160_exon1
1951	b475876179	13	70.864	9	19157479	<nnxnp>	66:74	0	0.46	1	-	[nn:np]	RosBREEDSNP_SNP_CA_19157479_Lg9_106196_MAF40_106196_exon1
1952	b475877298	13	70.864	2	23472396	<nnxnp>	66:74	0	0.46	1	-	[nn:np]	RosBREEDSNP_SNP_AG_23472396_Lg2_RosCOS2680_MAF20_1662624_exon2
1953	b475877302	13	70.864	2	23527388	<nnxnp>	66:74	0	0.46	1	-	[nn:np]	RosBREEDSNP_SNP_CA_23527388_Lg2_02155_MAF40_MDP0000138525_exon11
1954	b475877303	13	70.864	2	23529831	<nnxnp>	66:74	0	0.46	1	-	[nn:np]	RosBREEDSNP_SNP_TC_23529831_Lg2_02155_MAF30_1642317_exon3
1955	b475877304	13	70.864	2	23537758	<nnxnp>	66:74	0	0.46	1	-	[nn:np]	RosBREEDSNP_SNP_TC_23537758_Lg2_02155_MAF10_MDP0000250217_exon1
1956	b475877305	13	70.864	2	23556008	<nnxnp>	66:74	0	0.46	1	-	[nn:np]	RosBREEDSNP_SNP_AG_23556008_Lg2_02155_MAF40_9715_exon1
1957	b475880083	13	70.864	11	7125664	<nnxnp>	66:74	0	0.46	1	-	[nn:np]	RosBREEDSNP_SNP_CT_7125664_Lg11_01483_MAF40_558387_exon1
1958	b475884058	13	70.864	2	16006538	<nnxnp>	66:71	3	0.18	1	-	[nn:np]	RosBREED_SNP_TC_16006538_Lg2
1959	CH01b12.y	13	70.885	SSR	SSR	<nnxnp>	65:73	2	0.46	1	-	[nn:np]	SSR
1960	CH01h11	13	73.039	SSR	SSR	<nnxnp>	67:73	0	0.26	1	-	[nn:np]	SSR
1963	b475880963	14	0	14	197462	<nnxnp>	68:72	0	0.11	1	-	[nn:np]	RosBREEDSNP_SNP_CT_197462_Lg14_01888_MAF30_1630474_exon1
1964	b475880965	14	0	14	234282	<nnxnp>	68:72	0	0.11	1	-	[nn:np]	RosBREEDSNP_SNP_GA_234282_Lg14_01888_MAF40_1687078_exon8
1965	b475882988	14	0	14	226288	<nnxnp>	68:72	0	0.11	1	-	[nn:np]	RosBREEDSNP_SNP_TC_226288_Lg14_01888_MAF20_1628548_exon1
1966	b475880971	14	1.964	14	612490	<nnxnp>	69:71	0	0.03	1	-	[nn:np]	RosBREEDSNP_SNP_AG_612490_Lg14_AT2_MAF50_MDP0000793769_exon1
1967	b475880972	14	1.964	14	623818	<nnxnp>	69:71	0	0.03	1	-	[nn:np]	RosBREEDSNP_SNP_AC_623818_Lg14_AT2_MAF30_497164_exon1
1968	b475882989	14	1.964	14	741541	<nnxnp>	69:71	0	0.03	1	-	[nn:np]	RosBREEDSNP_SNP_CT_741541_Lg14_01902_MAF40_1634998_exon5
1969	b475883337	14	1.964	14	617436	<nnxnp>	69:71	0	0.03	1	-	[nn:np]	RosBREEDSNP_SNP_CA_617436_Lg14_AT2_MAF30_MDP0000262021_exon3
1970	c475880984	14	4.442	14	1184953	<hkxhk>	34:73:33	0	0.27	2	-	[hh:hk:kk]	RosBREEDSNP_SNP_GA_1184953_Lg14_00163_MAF30_MDP0000195374_exon1
1971	c475880989	14	6.956	14	1324347	<hkxhk>	32:72:36	0	0.34	2	-	[hh:hk:kk]	RosBREEDSNP_SNP_AG_1324347_Lg14_01853_MAF30_268140_exon1
1972	c475884102	14	7.67	4	10240760	<hkxhk>	37:70:33	0	0.23	2	-	[hh:hk:kk]	MdTFL1
1973	c475880991	14	8.4	14	2076283	<hkxhk>	38:68:34	0	0.34	2	-	[hh:hk:kk]	RosBREEDSNP_SNP_GA_2076283_Lg14_01846_MAF20_1629413_exon2
1974	c475880997	14	9.117	14	3536435	<hkxhk>	35:64:38	3	0.72	2	-	[hh:hk:kk]	RosBREEDSNP_SNP_TC_3536435_Lg14_01767_MAF10_MDP0000674173_exon10
1975	c475881001	14	9.532	14	3601270	<hkxhk>	39:67:34	0	0.61	2	-	[hh:hk:kk]	RosBREEDSNP_SNP_AG_3601270_Lg14_01767_MAF50_1619222_exon11
1976	c475882461	14	9.532	14	3582383	<hkxhk>	39:67:34	0	0.61	2	-	[hh:hk:kk]	GDsnp01767
1977	b475881004	14	11.4	14	4949471	<nnxnp>	74:66	0	0.46	1	-	[nn:np]	RosBREEDSNP_SNP_TG_4949471_Lg14_00248_MAF20_MDP0000616565_exon1
1978	b475882462	14	11.4	14	4972046	<nnxnp>	74:66	0	0.46	1	-	[nn:np]	GDsnp00248
1979	a475876437	14	17.228	13	36960941	<lmxll>	71:69	0	0.03	1	-	[ll:lm]	RosBREEDSNP_SNP_AG_36960941_Lg13_MDP0000889955_MAF40_MDP0000889955_exon1
1980	CH05g07.z	14	20.609	SSR	SSR	<lmxll>	72:68	0	0.11	1	-	[ll:lm]	SSR
1981	a475881036	14	20.609	14	9067765	<lmxll>	72:68	0	0.11	1	-	[ll:lm]	RosBREEDSNP_SNP_CT_9067765_Lg14_01650_MAF40_1663406_exon1
1982	a475881037	14	20.609	14	9077395	<lmxll>	72:68	0	0.11	1	-	[ll:lm]	RosBREEDSNP_SNP_GT_9077395_Lg14_01650_MAF50_MDP0000606920_exon1
1983	a475881039	14	20.609	14	9119037	<lmxll>	72:68	0	0.11	1	-	[ll:lm]	RosBREEDSNP_SNP_AG_9119037_Lg14_01650_MAF50_MDP0000183819_exon7
1984	a475881041	14	20.609	14	9141829	<lmxll>	72:68	0	0.11	1	-	[ll:lm]	RosBREEDSNP_SNP_CT_9141829_Lg14_01650_MAF40_1629491_exon7
1985	a475881045	14	20.609	14	11389245	<lmxll>	72:68	0	0.11	1	-	[ll:lm]	RosBREEDSNP_SNP_AG_11389245_Lg14_02214_MAF30_MDP0000172694_exon1
1986	a475882466	14	20.609	14	9117480	<lmxll>	72:68	0	0.11	1	-	[ll:lm]	GDsnp01650
1987	a475883341	14	20.609	14	9112020	<lmxll>	72:68	0	0.11	1	-	[ll:lm]	RosBREEDSNP_SNP_AG_9112020_Lg14_01650_MAF30_792092_exon1
1988	a475884038	14	20.609	3	8165546	<lmxll>	71:62	7	0.61	1	-	[ll:lm]	RosBREED_SNP_GA_8165546_Lg3
1989	a475881053	14	22.106	14	12453621	<lmxll>	70:70	0	0	1	-	[ll:lm]	RosBREEDSNP_SNP_AG_12453621_Lg14_02638_MAF40_MDP0000311542_exon1
1990	a475883639	14	22.474	14	12558583	<lmxll>	69:71	0	0.03	1	-	[ll:lm]	RosBREEDSNP_SNP_CT_12558583_Lg14_00170_MAF40_MDP0000229053_exon7
1991	CH03d08	14	23.142	SSR	SSR	<lmxll>	68:70	2	0.03	1	-	[ll:lm]	SSR
1992	SAmsCN880881	14	23.184	SSR	SSR	<lmxll>	68:72	0	0.11	1	-	[ll:lm]	SSR
1993	CH01g05	14	23.184	SSR	SSR	<lmxll>	68:72	0	0.11	1	-	[ll:lm]	SSR
1994	a475883844	14	23.184	14	21880406	<lmxll>	68:72	0	0.11	1	-	[ll:lm]	RosBREEDSNP_SNP_GA_21880406_Lg14_02366_MAF10_1629238_exon2
1995	a475875776	14	23.184	1	32019527	<lmxll>	68:72	0	0.11	1	-	[ll:lm]	RosBREEDSNP_SNP_CT_32019527_Lg1_325484_MAF30_325484_exon2
1996	a475876456	14	23.184	14	16037281	<lmxll>	68:72	0	0.11	1	-	[ll:lm]	RosBREEDSNP_SNP_CA_16037281_Lg14_20974__20974_exon1
1997	a475876462	14	23.184	14	21013914	<lmxll>	68:72	0	0.11	1	-	[ll:lm]	RosBREEDSNP_SNP_GA_21013914_Lg14_MDP0000302772_MAF20_MDP0000302772_exon8
1998	a475876900	14	23.184	1	31906385	<lmxll>	68:72	0	0.11	1	-	[ll:lm]	RosBREEDSNP_SNP_CT_31906385_Lg1_RosCOS2794_MAF20_MDP0000125103_exon1
1999	a475876901	14	23.184	1	31908584	<lmxll>	68:72	0	0.11	1	-	[ll:lm]	RosBREEDSNP_SNP_TC_31908584_Lg1_RosCOS2794_MAF20_9091_exon1
2000	a475880447	14	23.184	12	14729086	<lmxll>	68:72	0	0.11	1	-	[ll:lm]	RosBREEDSNP_SNP_CT_14729086_Lg12_00318_MAF10_194183_exon1
2001	a475880452	14	23.184	12	16329918	<lmxll>	68:72	0	0.11	1	-	[ll:lm]	RosBREEDSNP_SNP_TC_16329918_Lg12_01501_MAF10_1643433_exon5
2002	a475881071	14	23.184	14	18386236	<lmxll>	68:72	0	0.11	1	-	[ll:lm]	RosBREEDSNP_SNP_TC_18386236_Lg14_02426_MAF20_383949_exon1
2003	a475881072	14	23.184	14	18388411	<lmxll>	68:72	0	0.11	1	-	[ll:lm]	RosBREEDSNP_SNP_TC_18388411_Lg14_02426_MAF20_475576_exon1
2004	a475881073	14	23.184	14	18390959	<lmxll>	68:72	0	0.11	1	-	[ll:lm]	RosBREEDSNP_SNP_TC_18390959_Lg14_02426_MAF40_55392_exon1
2005	a475881078	14	23.184	14	20371627	<lmxll>	68:72	0	0.11	1	-	[ll:lm]	RosBREEDSNP_SNP_AG_20371627_Lg14_02363_MAF50_MDP0000234109_exon3
2006	a475881079	14	23.184	14	20375159	<lmxll>	68:72	0	0.11	1	-	[ll:lm]	RosBREEDSNP_SNP_TC_20375159_Lg14_02363_MAF20_1638533_exon1
2007	a475881080	14	23.184	14	20380789	<lmxll>	68:72	0	0.11	1	-	[ll:lm]	RosBREEDSNP_SNP_GA_20380789_Lg14_02363_MAF20_887187_exon2
2008	a475881093	14	23.184	14	21895761	<lmxll>	68:72	0	0.11	1	-	[ll:lm]	RosBREEDSNP_SNP_GT_21895761_Lg14_02366_MAF30_MDP0000230516_exon2
2009	a475882471	14	23.184	14	14471418	<lmxll>	68:72	0	0.11	1	-	[ll:lm]	GDsnp00259
2010	a475882472	14	23.184	14	18418991	<lmxll>	68:72	0	0.11	1	-	[ll:lm]	GDsnp02426
2011	a475882473	14	23.184	14	20385843	<lmxll>	68:72	0	0.11	1	-	[ll:lm]	GDsnp02363
2012	a475882475	14	23.184	14	21899526	<lmxll>	68:72	0	0.11	1	-	[ll:lm]	GDsnp02366
2013	a475883641	14	23.184	14	21893245	<lmxll>	68:72	0	0.11	1	-	[ll:lm]	RosBREEDSNP_SNP_TC_21893245_Lg14_02366_MAF10_1664397_exon1
2015	CH04f06	14	23.388	SSR	SSR	<lmxll>	65:67	8	0.03	1	-	[ll:lm]	SSR
2016	b475881120	14	25.999	14	24130235	<nnxnp>	61:79	0	2.31	1	-	[nn:np]	RosBREEDSNP_SNP_AG_24130235_Lg14_01531_MAF50_510594_exon1
2017	a475875833	14	26.729	2	20578860	<lmxll>	63:77	0	1.4	1	-	[ll:lm]	RosBREEDSNP_SNP_GT_20578860_Lg2_MDP0000139073_MAF30_MDP0000139073_exon12
2018	a475877279	14	26.729	2	20658806	<lmxll>	63:77	0	1.4	1	-	[ll:lm]	RosBREEDSNP_SNP_CA_20658806_Lg2_RosCOS358_MAF30_1667679_exon1
2019	a475877280	14	26.729	2	20660924	<lmxll>	63:77	0	1.4	1	-	[ll:lm]	RosBREEDSNP_SNP_TG_20660924_Lg2_RosCOS358_MAF50_1681238_exon2
2020	a475877281	14	26.729	2	20667705	<lmxll>	63:77	0	1.4	1	-	[ll:lm]	RosBREEDSNP_SNP_TC_20667705_Lg2_RosCOS358_MAF50_MDP0000185281_exon1
2021	a475877283	14	26.729	2	20678495	<lmxll>	63:77	0	1.4	1	-	[ll:lm]	RosBREEDSNP_SNP_GA_20678495_Lg2_RosCOS358_MAF40_MDP0000185283_exon3
2022	a475877285	14	26.729	2	20707414	<lmxll>	63:77	0	1.4	1	-	[ll:lm]	RosBREEDSNP_SNP_AC_20707414_Lg2_RosCOS358_MAF20_385922_exon1
2023	a475877288	14	26.729	2	20728787	<lmxll>	63:77	0	1.4	1	-	[ll:lm]	RosBREEDSNP_SNP_GT_20728787_Lg2_RosCOS358_MAF40_MDP0000271022_exon1
2024	a475884014	14	26.729	2	20320504	<lmxll>	63:77	0	1.4	1	-	[ll:lm]	RosBREED_SNP_GA_20320504_Lg2
2025	b475881117	14	27.138	14	24054772	<nnxnp>	60:80	0	2.86	1	-	[nn:np]	RosBREEDSNP_SNP_AC_24054772_Lg14_01531_MAF30_255324_exon1
2026	a475880814	14	27.45	13	11681953	<lmxll>	64:76	0	1.03	1	-	[ll:lm]	RosBREEDSNP_SNP_CA_11681953_Lg13_RosCOS3400_MAF20_MDP0000170301_exon1
2027	a475880821	14	27.45	13	11732873	<lmxll>	64:76	0	1.03	1	-	[ll:lm]	RosBREEDSNP_SNP_AG_11732873_Lg13_RosCOS3400_MAF30_70694_exon3
2028	a475877969	14	28.165	4	16175296	<lmxll>	65:75	0	0.71	1	-	[ll:lm]	RosBREEDSNP_SNP_AC_16175296_Lg4_00321_MAF40_1649301_exon1
2029	a475881099	14	28.887	14	22343193	<lmxll>	66:74	0	0.46	1	-	[ll:lm]	RosBREEDSNP_SNP_GA_22343193_Lg14_CH03g04_MAF20_681831_exon3
2030	a475881100	14	28.887	14	22376050	<lmxll>	66:74	0	0.46	1	-	[ll:lm]	RosBREEDSNP_SNP_CT_22376050_Lg14_CH03g04_MAF30_267102_exon4
2031	a475881103	14	28.887	14	22384593	<lmxll>	66:74	0	0.46	1	-	[ll:lm]	RosBREEDSNP_SNP_TG_22384593_Lg14_CH03g04_MAF40_531173_exon1
2032	a475881105	14	28.887	14	22410872	<lmxll>	66:74	0	0.46	1	-	[ll:lm]	RosBREEDSNP_SNP_AC_22410872_Lg14_CH03g04_MAF30_479834_exon2
2033	a475881106	14	28.887	14	22424149	<lmxll>	65:72	3	0.36	1	-	[ll:lm]	RosBREEDSNP_SNP_TC_22424149_Lg14_CH03g04_MAF40_MDP0000272991_exon2
2034	c475882480	14	30.883	14	24825400	<hkxhk>	25:72:43	0	4.74	2	-	[hh:hk:kk]	GDsnp02673
2035	CH05g11	14	31.046	SSR	SSR	<lmxll>	63:77	0	1.4	1	-	[ll:lm]	SSR
2036	a475876378	14	31.046	13	2653711	<lmxll>	63:77	0	1.4	1	-	[ll:lm]	RosBREEDSNP_SNP_AG_2653711_Lg13_272756_MAF30_272756_exon2
2037	a475881107	14	31.046	14	23343351	<lmxll>	63:77	0	1.4	1	-	[ll:lm]	RosBREEDSNP_SNP_AG_23343351_Lg14_02039_MAF20_1655997_exon1
2038	a475881109	14	31.046	14	23403516	<lmxll>	63:77	0	1.4	1	-	[ll:lm]	RosBREEDSNP_SNP_CT_23403516_Lg14_02039_MAF10_MDP0000177386_exon2
[truncated: 580 more rows]
